# Supplementary material for: Balancing selection at a premature stop mutation in the myostatin gene underlies a recessive leg weakness syndrome in pigs
Source: PLoS Genet. 2019 Jan 30;15(1):e1007759. doi: 10.1371/journal.pgen.1007759 (PMC6370237; doi:10.1371/journal.pgen.1007759)
Supplement: S3 Table — Also included is the longest segment of 55 SNPs identified in the homozygosity mapping analysis. (XLSX) [file pgen.1007759.s004.xlsx]

## Sheet: Sheet1
		Case										Control
	SNP name	N1567B	N2302B	N3480B	N3706B	N3768B	N4103B	N4173B	Y5289B	Y6383B	Y6924B	N1567G	N2302G	N3480G	N3706G	N3768G	N4103G	N4173G	Y5289G	Y6383G	Y6924G
1	ASGA0071822	3	3	3	3	2	3	2	3	3	2	2	3	3	3	3	2	2	2	3	2
2	MARC0068367	2	2	3	3	3	3	2	3	3	2	3	2	3	3	2	3	2	3	3	3
3	ALGA0088480	2	2	3	2	3	2	3	2	2	3	2	2	3	2	2	2	3	2	2	2
4	ASGA0071826	3	3	3	3	2	3	3	3	3	2	2	3	3	2	3	2	3	2	3	1
5	ALGA0088478	2	2	1	2	2	2	1	2	2	2	3	2	1	2	2	3	1	3	2	3
6	ALGA0104474	1	1	2	2	2	2	2	2	1	2	2	1	2	2	1	2	2	2	1	3
7	MARC0036974	1	1	2	1	3	2	3	2	2	3	2	1	2	3	2	2	3	2	2	3
8	ALGA0107359	1	1	2	1	2	2	3	2	2	2	1	1	2	3	2	1	3	1	2	2
9	ALGA0088465	2	2	1	2	2	2	1	2	2	2	3	2	1	1	2	2	1	3	2	2
10	M1GA0020838	1	1	1	1	2	1	2	1	1	3	2	1	1	2	2	2	2	2	1	3
11	ASGA0071803	2	2	2	2	3	2	1	2	3	2	3	2	2	2	2	2	1	3	3	2
12	ALGA0088446	2	2	2	2	2	2	3	2	1	3	2	2	2	2	2	3	3	2	1	3
13	ALGA0088449	2	2	2	2	1	2	2	2	1	2	1	2	2	2	2	2	2	1	1	2
14	MARC0029481	2	2	3	3	3	3	2	3	3	3	3	2	3	3	3	2	2	3	3	3
15	MARC0012097	2	2	2	2	3	2	1	2	3	2	3	2	2	2	2	2	1	3	3	2
16	ALGA0112525	3	0	2	3	1	0	0	3	0	2	0	3	2	2	3	2	3	2	2	2
17	ASGA0084546	2	2	1	1	1	1	2	1	1	1	1	2	1	2	1	2	2	1	1	2
18	ASGA0094798	3	3	2	3	2	3	3	3	2	3	3	3	2	2	3	3	3	3	2	3
19	ALGA0113147	2	2	2	2	3	2	1	2	3	2	3	2	2	2	2	2	1	3	3	2
20	ALGA0083738	2	3	1	2	2	2	1	2	2	3	3	3	1	1	3	3	1	3	2	2
21	ASGA0068522	1	1	2	1	2	1	1	1	2	1	1	1	2	3	1	1	1	1	2	2
22	ALGA0083743	2	3	2	3	2	3	2	3	2	3	3	3	2	2	3	3	2	3	2	3
23	MARC0023254	2	2	2	2	3	2	2	2	3	3	3	2	2	3	3	2	2	3	3	3
24	ASGA0068533	2	2	3	3	3	2	2	2	3	3	3	2	3	3	3	2	2	3	3	3
25	ALGA0083755	2	1	2	2	1	2	2	2	1	1	1	1	2	2	1	1	2	1	1	2
26	MARC0053855	3	3	2	2	3	3	3	3	3	3	3	3	2	3	3	3	3	3	3	3
27	ALGA0083763	2	3	3	3	2	2	2	2	3	2	2	3	3	2	3	2	2	2	3	1
28	ASGA0068541	3	3	2	3	2	3	3	3	2	3	3	3	2	1	3	3	3	3	2	2
29	ALGA0083768	1	1	1	1	1	1	1	1	1	1	1	1	1	2	1	1	1	1	1	2
30	ASGA0068564	1	1	2	1	3	1	1	1	2	2	2	1	2	3	1	2	1	2	2	3
31	MARC0083157	2	2	3	2	3	2	3	2	2	3	2	2	3	3	2	3	3	2	2	3
32	ASGA0068547	3	3	1	2	1	3	3	3	2	2	2	3	1	1	3	2	3	2	2	1
33	ASGA0068554	1	1	3	2	3	1	1	1	2	2	2	1	3	2	1	2	1	2	2	2
34	ALGA0083782	1	1	3	2	3	1	1	1	2	2	2	1	3	3	1	2	1	2	2	3
35	ASGA0068559	3	3	1	2	1	3	3	3	2	2	2	3	1	2	3	2	3	2	2	2
36	ALGA0083796	1	1	2	1	2	1	1	1	2	1	1	1	2	2	1	1	1	1	2	1
37	ASGA0068580	3	3	3	3	2	3	3	3	3	2	2	3	3	2	3	2	3	2	3	1
38	ALGA0083823	2	1	3	2	3	2	2	2	2	3	2	1	3	3	2	2	2	2	2	3
39	ALGA0083835	1	1	1	1	1	1	1	1	1	1	1	1	1	2	1	1	1	1	1	2
40	ALGA0083838	2	2	1	1	1	1	1	1	1	1	1	2	1	2	1	2	1	1	1	2
41	ASGA0068589	1	1	3	2	2	1	1	1	2	1	1	1	3	2	1	1	1	1	2	1
42	MARC0044113	3	3	1	2	2	3	3	3	2	3	3	3	1	1	3	3	3	3	2	2
43	ALGA0105523	2	2	1	2	1	2	2	2	2	2	2	2	1	1	3	1	2	2	2	1
44	ASGA0068595	2	1	2	1	3	2	3	2	2	3	2	1	2	3	2	2	3	2	2	3
45	ALGA0083855	3	3	3	3	3	3	2	3	3	3	3	3	3	3	3	3	2	3	3	3
46	ALGA0122407	1	3	3	2	3	3	2	3	2	2	2	3	3	2	1	3	2	3	2	2
47	ALGA0105714	2	1	2	1	3	2	2	2	2	2	2	1	2	3	1	2	2	2	2	3
48	ALGA0104639	2	3	3	3	3	3	3	3	3	3	3	3	3	3	3	3	3	3	3	3
49	ALGA0124524	1	1	2	1	3	2	2	2	2	2	2	1	2	3	1	2	2	2	2	3
50	ASGA0083570	3	2	2	2	3	3	3	3	3	2	3	2	2	3	2	2	3	3	3	3
51	ALGA0119525	1	2	3	2	3	2	2	2	2	3	2	2	3	3	2	3	2	2	2	3
52	ALGA0083683	1	3	1	1	1	2	1	2	1	2	1	3	1	1	2	2	1	2	1	1
53	ALGA0123602	1	2	3	2	3	2	2	2	2	3	2	2	3	3	2	3	2	2	2	3
54	MARC0033318	1	3	1	1	1	2	1	2	1	1	1	3	1	1	1	2	1	2	1	1
55	ASGA0068483	2	3	2	3	1	2	2	2	2	2	2	3	2	1	3	2	2	2	2	1
56	DRGA0014893	1	1	2	1	3	2	3	2	2	3	2	1	2	2	2	2	3	2	2	2
57	ALGA0083686	3	3	2	3	1	2	2	2	2	2	2	3	2	2	3	2	2	2	2	2
58	ALGA0083701	3	2	2	3	1	1	1	1	2	1	2	2	2	1	2	2	1	1	2	1
59	ASGA0068496	1	2	1	1	1	2	2	2	1	2	1	2	1	2	2	1	2	2	1	2
60	ALGA0083696	1	1	2	1	3	2	3	2	2	3	2	1	2	2	2	2	3	2	2	2
61	ASGA0068498	2	1	3	2	3	2	3	2	2	3	2	1	3	3	2	2	3	2	2	3
62	ALGA0083708	2	2	0	2	0	1	2	1	1	2	1	2	0	1	2	0	2	1	1	1
63	ASGA0068501	1	2	2	1	3	3	3	3	2	3	2	2	2	3	2	2	3	3	2	3
64	ALGA0083714	2	1	3	2	3	2	3	2	2	3	2	1	3	3	2	2	3	2	2	3
65	ALGA0083715	1	2	2	1	3	3	2	3	2	3	2	2	2	3	2	2	2	3	2	3
66	ASGA0068511	2	3	3	3	3	3	2	3	3	2	3	3	3	3	2	3	2	3	3	3
67	H3GA0043731	3	2	1	2	1	1	1	2	2	2	2	2	1	2	3	2	1	2	2	2
68	ALGA0083736	3	2	1	2	1	1	1	2	2	2	2	2	1	1	3	2	1	2	2	1
69	ASGA0103134	3	3	3	3	3	3	3	3	3	3	3	3	3	3	3	3	3	3	3	2
70	ASGA0103564	3	2	3	3	3	3	3	3	3	2	3	2	3	2	2	2	3	3	3	3
71	ASGA0092166	2	3	3	3	3	3	3	3	3	2	3	3	3	3	2	3	3	3	3	3
72	MARC0042106	2	1	1	1	2	2	2	2	1	3	2	1	1	2	2	2	2	2	1	3
73	ASGA0094809	1	1	1	1	2	2	2	2	1	2	2	1	1	2	1	2	2	2	1	3
74	ALGA0113804	1	1	1	1	2	2	2	2	1	2	2	1	1	2	1	2	2	2	1	2
75	MARC0086901	1	3	2	2	2	2	1	1	1	3	2	3	2	1	2	3	1	1	1	2
76	ALGA0118741	3	1	2	2	3	2	3	3	3	2	3	1	2	3	2	2	3	3	3	3
77	ASGA0099100	1	1	1	1	1	2	2	2	1	1	1	1	1	2	1	1	2	2	1	2
78	ASGA0088931	3	1	2	2	2	1	2	2	3	2	2	1	2	2	3	1	2	2	3	1
79	ALGA0115976	2	1	2	2	3	2	2	3	3	2	3	1	2	3	2	2	2	3	3	3
80	ALGA0113899	3	3	3	3	2	3	3	3	3	2	2	3	3	3	3	2	3	3	3	2
81	ALGA0106090	3	2	3	3	3	3	3	3	3	3	3	2	3	3	3	2	3	3	3	3
82	ALGA0120207	2	1	1	1	2	1	2	1	1	3	2	1	1	1	2	2	2	1	1	2
83	MARC0051886	2	3	2	2	1	2	2	1	1	2	1	3	2	1	2	2	2	1	1	1
84	ASGA0098801	2	1	2	2	2	2	2	3	3	1	2	1	2	3	2	1	2	3	3	2
85	MARC0029924	2	3	2	2	1	2	2	1	1	2	1	3	2	1	2	2	2	1	1	1
86	ALGA0102725	2	3	2	2	1	2	2	1	1	2	1	3	2	1	2	2	2	1	1	1
87	ALGA0083406	1	3	2	2	1	2	1	1	1	1	1	3	2	1	1	2	1	1	1	1
88	H3GA0043639	1	1	1	1	1	2	2	2	1	1	1	1	1	2	1	1	2	2	1	2
89	ASGA0068326	1	1	1	1	1	2	2	2	1	1	1	1	1	2	1	1	2	2	1	2
90	H3GA0043638	1	1	1	1	1	2	2	2	1	1	1	1	1	2	1	1	2	2	1	2
91	ASGA0068328	3	3	3	3	2	3	3	3	3	1	2	3	3	3	2	2	3	3	3	2
92	ALGA0083417	3	3	3	3	3	3	3	3	3	3	3	3	3	3	3	3	3	3	3	2
93	MARC0020666	1	2	1	1	1	1	1	1	1	1	1	2	1	1	1	2	1	1	1	1
94	ASGA0068330	1	1	1	1	1	2	2	2	1	2	1	1	1	2	2	1	2	2	1	2
95	MARC0010644	2	3	3	3	2	3	2	3	3	2	2	3	3	3	3	2	2	3	3	2
96	DRGA0014782	2	1	1	2	1	1	1	1	2	1	2	1	1	1	2	1	1	1	2	1
97	ALGA0083422	2	3	3	2	3	2	2	2	2	2	2	3	3	2	1	3	2	2	2	2
98	MARC0088044	1	3	3	2	2	2	1	2	2	1	1	3	3	2	1	2	1	2	2	1
99	ASGA0068333	1	3	3	2	2	2	1	2	2	1	1	3	3	2	1	2	1	2	2	1
100	ALGA0083427	1	3	3	2	2	3	2	3	2	1	1	3	3	3	1	2	2	3	2	1
101	ASGA0068334	1	1	1	1	1	2	2	2	1	2	1	1	1	2	2	1	2	2	1	2
102	ALGA0083430	2	2	2	2	2	3	3	2	1	3	2	2	2	2	2	2	3	2	1	3
103	DBMA0000075	1	2	2	1	1	1	1	1	1	1	1	2	1	1	1	2	1	1	1	1
104	ALGA0119257	2	2	0	2	2	1	1	2	3	1	2	2	2	2	2	2	1	2	3	1
105	ASGA0068338	2	2	2	2	2	2	2	1	1	2	2	2	2	1	1	2	2	1	1	2
106	ALGA0083437	3	3	3	3	3	2	2	2	3	2	3	3	3	2	2	3	2	2	3	2
107	ASGA0068343	3	3	3	3	3	2	2	2	3	2	3	3	3	2	2	3	2	2	3	2
108	H3GA0043643	2	2	2	2	2	1	1	2	3	1	2	2	2	2	2	2	1	2	3	1
109	ASGA0068346	3	3	3	3	3	2	2	2	3	2	3	3	3	2	2	3	2	2	3	2
110	ALGA0083443	2	2	2	2	2	3	3	2	1	3	2	2	2	2	2	2	3	2	1	3
111	MARC0011645	3	2	2	2	3	1	2	2	3	2	3	2	2	2	2	3	2	2	3	2
112	MARC0034611	3	3	3	3	3	2	2	2	3	3	3	3	3	2	3	3	2	2	3	2
113	H3GA0043650	2	1	2	2	2	2	2	3	3	2	2	1	2	3	3	1	2	3	3	2
114	ALGA0083456	2	1	2	2	2	2	2	3	3	2	2	1	2	3	3	1	2	3	3	2
115	MARC0083940	2	1	2	1	2	2	3	3	2	2	1	1	2	3	2	1	3	3	2	2
116	ALGA0103648	3	2	2	3	1	3	2	2	2	2	2	2	2	2	3	1	2	2	2	2
117	ALGA0124250	1	2	2	1	3	1	2	2	2	3	2	2	2	2	2	3	2	2	2	2
118	MARC0114599	3	3	3	3	3	3	2	3	3	2	3	3	3	3	2	3	2	3	3	3
119	MARC0034196	3	3	3	3	3	2	1	2	3	2	3	3	3	2	2	3	1	2	3	2
120	ALGA0083464	2	1	1	1	1	2	2	2	1	2	1	1	1	2	2	1	2	2	1	2
121	MARC0086633	2	3	3	2	2	3	3	3	2	1	1	3	3	3	1	2	3	3	2	2
122	MARC0069829	2	3	3	2	3	3	3	3	2	2	2	3	3	3	1	3	3	3	2	3
123	MARC0034674	3	3	3	3	2	3	3	3	3	1	2	3	3	3	2	2	3	3	3	2
124	ALGA0083468	2	2	2	2	3	1	2	1	3	2	3	2	2	2	2	3	2	1	3	2
125	DRGA0014794	2	1	2	2	2	1	1	1	3	2	2	1	2	2	3	1	1	1	3	1
126	H3GA0043656	3	2	3	3	3	2	1	1	3	3	3	2	3	2	3	2	1	1	3	2
127	ALGA0083473	3	2	3	3	3	2	1	1	3	3	3	2	3	2	3	2	1	1	3	2
128	ASGA0068378	2	3	3	2	2	3	3	3	2	1	1	3	3	3	1	2	3	3	2	2
129	ALGA0083485	1	1	2	1	2	2	2	3	2	1	1	1	2	2	1	1	2	3	2	1
130	DRGA0014798	1	3	3	2	3	3	3	3	2	3	2	3	3	3	2	3	3	3	2	3
131	ALGA0083477	3	2	2	3	1	2	2	2	2	2	2	2	2	2	3	1	2	2	2	1
132	MARC0080129	3	1	1	2	1	1	1	1	2	2	2	1	1	1	3	1	1	1	2	1
133	MARC0057733	3	2	2	2	3	2	2	2	3	3	3	2	2	2	3	3	2	2	3	3
134	ALGA0083488	1	2	2	1	3	2	2	2	2	2	2	2	2	2	1	3	2	2	2	3
135	ASGA0068385	1	2	2	1	3	2	2	2	2	2	2	2	2	2	1	3	2	2	2	3
136	H3GA0043664	1	2	1	1	2	1	1	2	1	2	2	2	1	1	1	2	1	1	1	3
137	DRGA0014803	1	1	1	1	1	2	2	1	1	2	1	1	1	1	2	2	2	2	1	2
138	ALGA0083495	3	1	1	2	1	2	2	1	2	3	3	0	1	1	3	3	2	2	2	1
139	ASGA0068387	1	1	2	1	2	1	1	1	2	1	1	1	2	2	1	1	1	1	2	1
140	ASGA0068392	1	3	3	2	3	3	3	3	2	3	2	3	3	3	2	3	3	3	2	2
141	ALGA0083503	1	2	3	2	2	2	2	2	2	1	1	2	3	3	1	1	2	2	2	1
142	MARC0000464	1	2	2	1	3	1	1	2	2	2	2	0	2	2	1	2	1	1	2	2
143	ALGA0083497	3	2	2	3	1	3	3	2	2	2	2	0	2	2	3	2	3	3	2	1
144	ALGA0083498	1	2	2	1	3	1	1	2	2	2	2	0	2	2	1	2	1	1	2	2
145	MARC0032632	3	2	3	3	3	2	2	2	3	3	3	2	3	2	3	3	2	2	3	3
146	MARC0039855	3	2	2	3	1	3	3	2	2	2	2	3	2	2	3	2	3	3	2	2
147	MARC0022617	1	1	1	1	1	1	1	1	1	1	1	1	1	1	1	1	1	1	1	2
148	ALGA0083510	3	1	2	3	1	1	1	1	2	2	2	1	2	1	3	1	1	1	2	2
149	ALGA0083515	3	1	1	2	1	2	2	1	2	1	2	2	1	1	2	2	2	2	2	1
150	ASGA0085230	3	2	3	3	3	2	2	2	3	3	3	2	3	2	3	3	2	2	3	3
151	MARC0021707	3	1	2	2	2	1	1	1	3	1	2	1	2	2	2	1	1	1	3	2
152	DRGA0014820	3	3	2	3	2	3	3	3	2	3	3	3	2	2	3	3	3	3	2	2
153	MARC0032995	3	2	1	2	2	2	2	2	2	2	3	2	1	1	2	3	2	2	2	2
154	H3GA0043672	1	2	2	1	2	2	2	2	2	2	1	2	2	3	2	1	2	2	2	2
155	MARC0031865	1	1	1	1	1	1	1	1	1	1	1	1	1	1	1	1	1	1	1	2
156	ALGA0083523	3	3	1	2	2	3	3	3	2	3	3	3	1	2	3	3	3	3	2	2
157	ALGA0083522	1	1	3	2	2	2	2	1	2	1	1	2	3	2	1	2	2	2	2	2
158	ASGA0068397	1	1	2	2	1	1	1	1	1	1	1	1	2	1	1	1	1	1	1	1
159	ASGA0068399	1	1	2	2	1	1	1	1	1	1	1	1	2	1	1	1	1	1	1	1
160	ASGA0068402	1	2	2	1	3	2	2	2	2	2	2	1	2	2	1	2	2	2	2	2
161	ALGA0083534	3	2	2	2	3	2	3	2	3	2	3	2	2	3	2	3	3	2	3	3
162	MARC0030689	1	2	2	2	1	2	1	2	1	2	1	2	2	1	2	1	1	2	1	1
163	ALGA0083538	1	2	2	2	1	2	1	2	1	2	1	2	2	1	2	1	1	2	1	1
164	H3GA0043677	3	2	2	2	3	2	3	2	3	2	3	2	2	3	2	3	3	2	3	3
165	ASGA0068413	1	2	2	2	1	2	1	2	1	2	1	0	2	1	2	2	1	2	1	2
166	DRGA0014823	3	2	2	2	3	2	3	2	3	2	3	2	2	3	2	3	3	2	3	3
167	ASGA0068414	1	3	3	2	3	3	2	3	2	3	2	2	3	2	2	2	2	3	2	2
168	DRGA0014826	3	2	2	2	3	2	3	2	3	2	3	2	2	3	2	3	3	2	3	3
169	ALGA0083564	3	2	2	2	3	2	3	2	3	2	3	2	2	3	2	3	3	2	3	3
170	ALGA0083565	2	2	3	3	3	2	3	2	3	3	3	2	3	3	3	3	3	2	3	3
171	ASGA0104697	2	2	2	2	1	2	1	2	1	1	1	2	2	1	1	1	1	2	1	1
172	ALGA0083557	2	2	2	2	1	2	1	2	1	1	1	2	2	1	1	1	1	2	1	1
173	ASGA0068424	3	3	3	3	3	3	3	3	3	3	3	2	3	3	3	2	3	3	3	2
174	MARC0093279	2	3	1	2	2	3	2	3	2	2	3	2	1	2	2	2	2	3	2	2
175	MARC0033141	2	3	3	2	3	3	2	3	2	3	2	2	3	3	2	2	2	3	2	2
176	MARC0109358	1	3	1	1	2	3	3	3	1	2	2	3	1	2	1	3	3	3	1	3
177	ALGA0100911	3	2	3	3	3	2	2	2	3	3	3	0	3	2	3	2	2	2	3	2
178	ALGA0107648	3	3	3	3	3	3	3	2	3	3	3	3	3	2	3	3	3	2	3	3
179	ALGA0103594	3	2	3	3	2	2	1	1	3	2	2	2	3	2	3	1	1	1	3	1
180	ASGA0068425	3	2	3	3	2	2	1	2	3	2	2	2	3	3	3	1	1	2	3	1
181	ASGA0068430	1	2	1	1	1	2	1	2	1	1	1	2	1	2	1	1	1	2	1	1
182	MARC0079869	2	2	1	1	2	2	2	2	1	2	2	0	1	1	1	2	2	2	1	2
183	ASGA0068435	3	2	3	3	3	2	3	2	3	3	3	2	3	2	3	3	3	2	3	3
184	ALGA0107220	3	3	3	3	3	3	3	2	3	3	3	3	3	2	3	3	3	2	3	3
185	MARC0071478	1	2	1	1	1	2	2	2	1	1	1	2	1	2	1	2	2	2	1	1
186	ALGA0083606	1	2	1	1	1	2	1	2	1	1	1	2	1	2	1	1	1	2	1	1
187	H3GA0043694	3	1	3	3	2	1	1	2	3	2	2	1	3	3	3	1	1	2	3	1
188	ASGA0094901	1	2	1	1	1	2	1	2	1	1	1	2	1	2	1	1	1	2	1	1
189	ALGA0114390	3	2	3	3	3	2	3	3	3	3	3	2	3	3	3	3	3	3	3	3
190	H3GA0053313	3	2	3	3	3	2	3	2	3	3	3	2	3	2	3	3	3	2	3	3
191	ASGA0068444	1	3	1	1	2	3	2	3	1	2	2	3	1	2	1	2	2	3	1	3
192	ASGA0068448	2	3	1	1	1	2	1	3	2	2	2	2	1	2	2	2	1	2	2	2
193	ALGA0083614	2	3	1	1	1	2	1	3	2	2	2	2	1	2	2	2	1	2	2	2
194	ALGA0083615	2	1	3	3	3	2	3	1	2	2	2	2	3	2	2	2	3	2	2	2
195	H3GA0043695	2	3	1	1	1	2	1	3	2	2	2	2	1	2	2	2	1	2	2	2
196	ALGA0083622	2	1	3	3	3	2	3	1	2	2	2	0	3	3	2	2	3	2	2	2
197	H3GA0043696	3	2	3	3	3	3	3	1	3	2	3	0	3	3	3	2	3	2	3	2
198	ASGA0068453	2	2	3	3	3	2	3	2	2	2	2	2	3	3	2	2	3	3	2	2
199	ALGA0111832	2	2	3	3	3	2	3	2	2	2	2	2	3	3	2	2	3	3	2	2
200	DRGA0014857	1	1	1	1	1	1	1	2	1	2	1	1	1	1	1	2	1	1	1	2
201	ALGA0083628	2	2	1	1	1	2	1	2	2	2	2	2	1	1	2	2	1	1	2	2
202	ASGA0105028	2	2	1	1	1	2	1	2	2	2	2	2	1	1	2	2	1	1	2	2
203	ASGA0068456	2	2	1	1	1	2	1	2	2	2	2	2	1	1	2	2	1	1	2	2
204	ALGA0083638	2	2	3	3	3	2	3	2	2	2	2	2	3	3	2	2	3	3	2	2
205	MARC0012236	2	2	3	3	3	2	3	3	2	3	2	2	3	3	2	3	3	3	2	3
206	H3GA0043709	2	2	3	3	3	2	3	3	2	3	2	2	3	3	2	3	3	3	2	3
207	DRGA0014868	2	2	1	1	1	2	1	1	2	1	2	2	1	1	2	1	1	1	2	1
208	ALGA0083643	2	2	1	1	1	2	1	1	2	1	2	2	1	1	2	1	1	1	2	1
209	DRGA0014869	2	2	1	1	1	2	1	1	2	1	2	2	1	1	2	1	1	1	2	1
210	ASGA0068469	3	3	3	3	3	3	2	3	3	3	3	3	3	3	3	2	2	3	3	3
211	MARC0094549	2	2	3	3	3	2	3	3	2	3	2	2	3	3	2	3	3	3	2	3
212	ALGA0083649	2	2	1	1	1	2	1	1	2	1	2	2	1	1	2	1	1	1	2	1
213	ALGA0083652	2	2	1	1	1	2	1	1	2	1	2	2	1	1	2	1	1	1	2	1
214	ASGA0068470	2	2	1	1	1	2	1	1	2	1	2	2	1	1	2	1	1	1	2	1
215	DRGA0014872	2	2	1	1	1	2	1	1	2	1	2	2	1	1	2	1	1	1	2	1
216	ALGA0083656	2	2	1	1	1	2	1	1	2	1	2	2	1	1	2	1	1	1	2	1
217	ALGA0083658	2	2	3	3	3	2	3	3	2	3	2	2	3	3	2	3	3	3	2	3
218	MARC0002573	2	2	3	3	3	1	2	3	2	3	2	1	3	3	2	3	2	2	2	2
219	MARC0036828	2	2	3	3	3	2	3	3	2	3	2	2	3	3	2	3	3	3	2	3
220	ALGA0124206	2	2	3	3	3	2	3	3	2	3	2	2	3	3	2	3	3	3	2	3
221	ALGA0103604	2	2	1	1	1	2	1	1	2	1	2	2	1	1	2	1	1	1	2	1
222	ALGA0083671	2	3	3	3	3	3	3	3	2	3	2	3	3	3	2	3	3	3	2	3
223	DRGA0014881	2	1	1	1	1	2	3	1	2	1	2	2	1	1	2	2	3	2	2	2
224	DRGA0014880	2	3	3	3	3	3	3	3	2	3	2	3	3	3	2	3	3	3	2	3
225	ASGA0068477	2	3	3	3	3	3	3	3	2	3	2	3	3	3	2	3	3	3	2	3
226	DRGA0014879	2	3	3	3	3	3	3	3	2	3	2	3	3	3	2	3	3	3	2	3
227	MARC0088864	2	3	3	3	3	3	3	3	2	3	2	3	3	3	2	3	3	3	2	3
228	MARC0021922	1	2	1	1	1	2	2	1	1	1	1	2	1	1	1	2	2	1	1	1
229	DRGA0014885	2	3	3	3	3	3	3	3	2	3	2	3	3	3	2	3	3	3	2	3
230	ALGA0083675	2	1	1	1	1	1	1	1	2	1	2	1	1	1	2	1	1	1	2	1
231	MARC0046751	2	1	1	1	1	1	1	1	2	1	2	1	1	1	2	1	1	1	2	1
232	ALGA0083674	2	1	1	1	1	1	1	1	2	1	2	1	1	1	2	1	1	1	2	1
233	ASGA0068481	3	1	1	1	1	1	1	1	2	1	2	1	1	1	2	1	1	1	2	1
234	MARC0004239	1	2	3	3	3	1	2	3	2	3	2	0	3	3	2	2	2	2	2	2
235	ASGA0092584	2	3	3	3	3	2	2	3	2	3	2	2	3	3	2	3	2	2	2	2
236	ASGA0087108	2	1	1	1	1	2	2	1	2	1	2	2	1	1	2	1	2	2	2	2
237	MARC0026044	1	2	2	2	3	3	2	2	1	3	2	0	2	2	2	3	2	2	1	3
238	ASGA0068602	3	1	1	1	1	1	1	1	2	1	2	1	1	1	2	1	1	1	2	1
239	ASGA0068611	3	3	3	3	3	2	2	3	3	3	3	2	3	3	3	3	2	2	3	2
240	ALGA0083884	3	2	2	2	3	3	2	2	2	3	3	0	2	2	3	3	2	2	2	3
241	ASGA0068616	1	2	2	2	3	3	2	2	1	3	2	2	2	2	2	2	2	2	1	3
242	ALGA0083890	1	2	2	2	3	3	2	2	1	3	2	2	2	2	2	2	2	2	1	3
243	MARC0077938	3	3	3	3	3	3	3	3	3	3	3	2	3	3	3	2	3	3	3	3
244	MARC0017049	1	2	2	2	1	1	2	2	2	1	1	0	2	2	1	1	2	2	2	1
245	ALGA0083897	1	2	2	2	1	1	2	2	2	1	1	0	2	2	1	1	2	2	2	1
246	ASGA0068625	3	2	2	2	1	1	2	2	3	1	2	0	2	2	2	1	2	2	3	1
247	ASGA0068627	3	2	2	2	3	3	2	2	2	3	3	0	2	2	3	3	2	2	2	3
248	DRGA0014937	3	2	2	2	1	1	2	2	3	1	2	0	2	2	2	1	2	2	3	1
249	ALGA0083900	1	2	2	2	1	2	3	2	2	1	1	2	2	2	1	2	3	3	2	1
250	ALGA0083901	1	3	3	3	3	3	3	3	2	3	2	2	3	3	2	3	3	3	2	3
251	DRGA0014939	1	2	2	2	3	3	2	2	1	3	2	2	2	2	2	3	2	2	1	3
252	ASGA0068629	3	2	2	2	1	2	3	2	3	1	2	0	2	2	2	1	3	3	3	1
253	ASGA0068630	2	2	2	2	2	3	2	2	1	3	2	0	2	2	2	3	2	2	1	3
254	ASGA0068632	2	2	2	2	2	1	2	2	3	1	2	0	2	2	2	1	2	2	3	1
255	ASGA0068634	1	2	2	2	2	1	2	2	2	1	1	0	2	2	1	1	2	2	2	1
256	ALGA0083911	1	2	2	2	2	1	2	2	2	1	1	0	2	2	1	1	2	2	2	1
257	ALGA0083912	1	2	2	2	2	2	1	2	1	3	2	3	2	2	2	3	1	1	1	3
258	H3GA0043770	1	2	2	2	2	1	2	2	2	1	1	0	2	2	1	1	2	2	2	1
259	MARC0014173	3	2	2	2	2	2	3	2	3	1	2	1	2	2	2	1	3	3	3	1
260	DRGA0014945	1	2	2	2	2	2	1	2	1	3	2	0	2	2	2	3	1	1	1	3
261	ASGA0068638	3	2	2	2	2	2	3	2	3	1	2	0	2	2	2	1	3	3	3	1
262	DRGA0014948	3	1	1	1	1	2	2	1	2	1	2	1	1	1	2	1	2	2	2	1
263	ASGA0068640	1	2	2	2	2	2	1	2	1	3	2	0	2	2	2	3	1	1	1	3
264	ALGA0083923	3	2	2	2	2	2	1	2	2	3	3	0	2	2	3	3	1	1	2	3
265	ASGA0068651	1	3	3	3	3	2	2	3	2	3	2	2	3	3	2	3	2	2	2	3
266	ALGA0083938	3	2	2	2	2	3	2	2	2	3	3	0	2	2	3	3	2	2	2	0
267	MARC0071694	2	2	2	2	2	1	2	2	3	1	2	2	2	2	2	1	2	2	3	1
268	ALGA0083951	1	2	2	2	2	1	2	2	2	1	1	0	2	2	1	1	2	2	2	1
269	ALGA0106873	1	2	2	2	2	3	2	2	1	3	2	2	2	2	2	2	2	2	1	3
270	ASGA0093353	2	2	2	2	2	2	1	2	2	3	3	2	2	2	3	2	1	1	2	3
271	MARC0106607	2	1	1	1	1	2	2	1	1	1	1	2	1	1	1	2	2	2	1	1
272	ASGA0068670	2	2	2	2	2	3	2	2	2	3	3	0	2	2	3	2	2	2	2	3
273	DRGA0014952	1	2	2	2	2	1	2	2	2	1	1	0	2	2	1	1	2	2	2	1
274	ASGA0068674	2	2	2	2	2	1	2	2	2	1	1	0	2	2	1	2	2	2	2	1
275	MARC0086852	1	1	1	1	1	2	2	1	1	1	1	1	1	1	1	1	2	2	1	1
276	ALGA0083966	1	1	2	2	2	1	2	2	1	1	1	1	2	2	1	1	2	2	1	1
277	ALGA0108225	1	1	1	1	1	2	2	1	1	1	1	2	1	1	1	2	2	2	1	1
278	MARC0012729	3	3	2	2	2	2	1	2	3	3	3	2	2	2	3	2	1	1	3	3
279	ALGA0109374	3	3	2	2	2	2	1	2	3	3	3	3	2	2	3	2	1	1	3	3
280	MARC0004838	3	3	3	3	3	2	2	3	3	3	3	3	3	3	3	3	2	2	3	3
281	H3GA0043799	2	1	2	2	2	2	3	2	2	1	2	1	2	2	2	1	3	3	2	2
282	ALGA0084000	2	3	2	2	2	2	1	2	2	3	2	3	2	2	2	3	1	1	2	2
283	ALGA0083995	2	1	2	2	2	2	3	2	2	1	2	1	2	2	2	1	3	3	2	2
284	ASGA0068684	3	3	2	2	2	3	2	2	3	3	3	3	2	2	3	3	2	2	3	3
285	H3GA0043793	1	1	2	2	2	2	3	2	1	1	1	1	2	2	1	1	3	3	1	1
286	ALGA0083989	2	1	2	2	2	1	2	2	1	1	1	1	2	2	1	1	2	2	1	1
287	ALGA0083988	2	3	2	2	2	0	1	2	2	3	2	3	2	2	2	2	1	1	2	2
288	MARC0029946	2	3	2	2	2	2	1	2	2	3	2	3	2	2	2	2	1	1	2	2
289	ASGA0068680	2	3	3	3	3	3	3	3	2	3	2	3	3	3	2	3	3	3	2	2
290	MARC0051006	1	3	3	3	3	3	3	3	2	3	2	3	3	3	2	2	3	3	2	2
291	MARC0113479	3	1	1	1	1	1	1	1	2	1	2	1	1	1	2	2	1	1	2	2
292	ALGA0111639	1	3	2	2	2	3	2	2	2	3	2	3	2	2	2	2	2	2	2	2
293	ALGA0083978	3	1	2	2	2	1	2	2	2	1	2	1	2	2	2	1	2	2	2	2
294	MARC0029288	3	1	1	1	1	1	1	1	2	1	2	1	1	1	2	1	1	1	2	2
295	ALGA0083974	3	3	2	2	2	3	3	2	2	3	2	2	2	2	2	3	3	2	2	2
296	ALGA0083969	3	3	2	2	2	3	3	2	3	3	3	3	2	2	3	3	3	2	3	3
297	H3GA0053942	3	3	2	2	2	3	3	2	3	3	3	3	2	2	3	3	3	2	3	3
298	ASGA0068689	1	1	2	2	2	2	2	2	1	1	1	1	2	2	1	1	2	3	1	1
299	DRGA0014963	2	1	2	2	2	2	2	2	2	1	2	2	2	2	2	2	2	3	2	2
300	H3GA0043803	2	1	2	2	2	1	1	2	2	1	2	2	2	2	2	2	1	2	2	2
301	ALGA0084009	2	1	2	2	2	1	1	2	2	1	2	1	2	2	2	2	1	2	2	1
302	ALGA0084012	2	3	3	3	3	3	3	3	2	3	2	3	3	3	2	2	3	3	2	3
303	ALGA0084013	3	3	2	2	2	3	3	2	3	3	3	3	2	2	3	3	3	2	3	3
304	ASGA0068697	1	1	1	1	1	1	1	1	1	1	1	1	1	1	1	2	1	1	1	1
305	ALGA0084021	3	3	2	2	2	3	3	2	3	3	3	3	2	2	3	2	3	2	3	3
306	H3GA0043808	3	3	3	3	3	3	3	3	3	3	3	3	3	3	3	2	3	3	3	3
307	ALGA0084028	1	1	2	2	2	1	1	2	1	1	1	1	2	2	1	1	1	2	1	1
308	ALGA0084030	3	3	2	2	2	3	3	2	3	3	3	3	2	2	3	3	3	2	3	3
309	ALGA0084034	3	3	2	2	2	3	3	2	3	3	3	3	2	2	3	3	3	2	3	3
310	ALGA0084037	1	1	2	2	2	1	1	2	1	1	1	1	2	2	1	1	1	2	1	1
311	ASGA0068711	3	3	3	3	3	3	3	3	3	3	3	3	3	3	3	2	3	3	3	3
312	ASGA0068714	1	1	2	2	2	2	2	2	1	1	1	1	2	2	1	1	2	3	1	1
313	ALGA0084043	3	3	2	2	2	2	2	2	3	3	3	3	2	2	3	2	2	1	3	3
314	ALGA0084057	2	1	2	2	2	1	1	1	1	1	2	2	2	2	1	2	1	1	1	2
315	ASGA0095872	1	1	1	1	1	1	1	1	1	1	1	1	1	1	1	2	1	1	1	1
316	ALGA0084068	2	3	2	2	2	2	2	2	3	3	3	3	2	2	3	3	2	1	3	3
317	ASGA0068723	2	1	1	1	1	1	2	1	1	1	1	1	1	1	1	1	2	1	1	2
318	MARC0114127	3	3	3	3	3	3	2	3	3	3	3	3	3	3	3	3	2	3	3	3
319	ASGA0068747	2	2	2	2	2	2	2	2	2	2	2	2	2	2	2	2	2	2	2	2
320	ALGA0084101	1	1	1	1	1	1	2	1	1	1	1	1	1	1	1	1	2	1	1	1
321	MARC0021090	3	2	3	3	3	3	2	3	2	3	3	2	3	3	2	3	2	3	2	3
322	H3GA0043840	2	1	2	2	2	1	2	1	1	1	2	1	2	2	1	2	2	1	1	1
323	MARC0089525	1	2	1	1	1	1	2	1	2	1	1	2	1	1	2	1	2	1	2	2
324	ALGA0084124	3	3	3	3	3	3	2	3	3	3	3	3	3	3	3	3	2	3	3	3
325	MARC0039711	2	2	2	2	2	1	2	1	2	1	2	2	2	2	2	2	2	1	2	2
326	MARC0067197	2	3	2	2	2	3	2	3	3	3	2	3	2	2	3	2	2	3	3	3
327	ALGA0084141	2	1	2	2	2	1	1	1	1	1	2	1	2	2	1	2	1	1	1	2
328	ASGA0068794	2	1	2	2	2	1	1	1	1	1	2	1	2	2	1	2	1	1	1	2
329	ALGA0084152	2	3	2	2	2	3	2	3	3	3	2	3	2	2	3	2	2	3	3	2
330	ASGA0068804	2	1	2	2	2	1	1	1	1	1	2	1	2	2	1	2	1	1	1	2
331	ALGA0084155	2	2	2	2	2	3	3	3	2	3	2	2	2	2	2	2	3	3	2	2
332	ALGA0084156	2	1	2	2	2	1	1	1	1	1	2	1	2	2	1	2	1	1	1	2
333	ASGA0068810	3	2	3	3	3	3	2	3	2	3	3	2	3	3	2	3	2	3	2	3
334	H3GA0043873	3	3	3	3	3	3	2	3	3	3	3	3	3	3	3	3	2	3	3	3
335	ASGA0068818	3	3	3	3	3	3	2	3	3	3	3	3	3	3	3	3	2	3	3	3
336	ALGA0084180	3	3	3	3	3	3	2	3	3	3	3	3	3	3	3	3	2	3	3	3
337	MARC0093822	3	3	3	3	3	3	2	3	3	3	3	3	3	3	3	3	2	3	3	3
338	MARC0017699	1	1	1	1	1	1	2	1	1	1	1	1	1	1	1	1	2	1	1	1
339	ASGA0105064	3	3	3	3	3	3	2	3	3	3	3	3	3	3	3	3	2	3	3	3
340	ALGA0119110	3	3	3	3	3	3	2	3	3	3	3	3	3	3	3	3	2	3	3	3
341	ASGA0106172	3	3	3	3	3	3	3	3	2	3	3	3	3	3	3	3	3	3	2	2
342	ASGA0083403	1	1	1	1	1	1	2	1	1	1	1	1	1	1	1	1	2	1	1	1
343	ASGA0098243	3	3	3	3	3	3	2	3	3	3	3	3	3	3	3	3	2	3	3	3
344	MARC0099202	1	1	1	1	1	1	2	1	2	1	1	1	1	1	1	2	2	1	2	1
345	ALGA0110881	2	3	3	3	2	1	1	2	2	2	2	2	2	3	2	1	1	2	2	1
346	MARC0031613	3	3	3	3	3	3	2	3	2	3	3	3	3	3	3	2	2	3	2	3
347	ASGA0089391	1	1	1	1	1	1	2	1	2	1	1	1	1	1	1	2	2	1	2	1
348	ALGA0084197	1	1	1	2	2	2	3	1	2	1	1	1	1	2	2	2	3	2	2	3
349	H3GA0043889	1	1	1	2	2	1	1	1	2	1	1	1	1	2	2	1	1	1	2	0
350	MARC0107648	2	3	3	2	2	1	2	2	2	2	2	2	2	2	2	2	2	2	2	1
351	ASGA0068835	2	1	1	1	1	2	1	2	1	2	2	2	2	1	2	2	1	1	1	1
352	MARC0072757	3	3	3	3	3	3	3	3	3	3	3	2	3	3	3	3	3	3	3	3
353	ASGA0068846	2	2	2	3	3	2	2	1	2	1	2	2	2	3	1	1	2	2	2	3
354	ALGA0084217	2	1	2	2	2	2	3	1	1	1	2	1	2	2	1	2	3	2	1	2
355	ASGA0068847	3	3	3	2	2	3	3	3	2	3	3	2	3	2	3	3	3	3	2	2
356	ALGA0084220	1	2	1	1	1	1	1	1	1	1	1	0	1	1	1	2	1	1	1	1
357	H3GA0043897	1	3	2	1	1	1	2	2	2	2	1	2	1	1	2	2	2	2	2	1
358	ASGA0068858	1	3	2	1	1	1	2	2	2	2	1	2	1	1	2	1	2	2	2	1
359	ALGA0084236	3	1	2	3	3	3	2	2	2	2	3	0	3	3	2	2	2	2	2	3
360	MARC0094813	1	3	2	1	1	1	2	2	2	2	1	2	1	1	2	2	2	2	2	1
361	ASGA0100769	2	1	2	2	2	3	2	1	2	1	2	2	2	2	2	2	2	2	2	2
362	MARC0074677	1	3	2	1	1	1	2	2	2	2	1	2	1	1	2	1	2	2	2	1
363	MARC0017483	2	3	2	1	1	1	2	3	2	3	2	2	2	1	2	2	2	2	2	1
364	ALGA0112189	2	1	2	2	2	3	2	1	2	1	2	2	2	2	2	2	2	2	2	2
365	ASGA0095333	2	1	2	2	2	3	2	1	2	1	2	2	2	2	2	2	2	2	2	2
366	ALGA0084240	3	1	2	3	3	3	2	2	2	2	3	2	3	3	2	3	2	2	2	3
367	ALGA0084241	2	2	2	2	2	1	1	3	2	3	2	0	2	2	2	2	1	2	2	2
368	ALGA0084245	2	3	3	2	2	2	2	2	2	2	2	2	2	2	2	2	2	2	2	1
369	ALGA0084253	2	3	3	2	2	3	3	2	3	2	2	3	2	2	3	2	3	3	3	2
370	DRGA0014990	1	1	1	1	1	2	2	1	2	1	1	0	1	1	2	2	2	2	2	2
371	ALGA0084256	3	2	3	3	3	2	1	3	2	3	3	0	3	3	2	2	1	2	2	2
372	MARC0047493	3	2	3	3	3	2	1	3	2	3	3	0	3	3	2	3	1	2	2	2
373	ALGA0084260	2	2	3	2	2	2	1	2	2	2	2	0	2	2	2	2	1	2	2	1
374	ALGA0084262	2	3	3	2	2	3	3	2	3	2	2	3	2	2	3	2	3	3	3	2
375	H3GA0043910	2	1	1	1	2	1	1	2	1	2	2	1	2	1	1	2	1	1	1	2
376	ALGA0084271	1	2	1	2	1	2	3	1	2	1	1	0	1	2	2	2	3	2	2	2
377	ASGA0068872	1	0	1	0	1	1	0	1	1	1	1	0	1	2	1	1	0	1	1	1
378	ALGA0107723	3	2	3	2	3	3	2	3	3	3	3	0	3	2	3	3	2	3	3	3
379	ASGA0088866	3	3	3	3	3	2	2	3	2	3	3	2	3	3	2	3	2	2	2	2
380	MARC0088818	2	1	1	2	1	1	1	2	1	2	2	1	2	2	1	2	1	1	1	1
381	H3GA0043916	2	3	1	1	1	1	1	3	1	3	2	2	2	1	1	2	1	2	1	1
382	H3GA0043920	3	1	2	3	2	3	2	2	2	2	3	1	3	3	3	2	2	2	2	3
383	ASGA0092034	3	3	3	2	3	3	3	3	3	3	3	3	3	2	3	3	3	3	3	3
384	MARC0069974	2	3	3	2	3	3	3	2	3	2	2	3	2	2	3	2	3	3	3	3
385	ALGA0084295	3	3	3	3	3	3	3	3	3	3	3	3	3	3	2	3	3	3	3	3
386	ASGA0068898	2	1	2	2	2	3	2	1	2	1	2	1	2	2	2	1	2	2	2	3
387	ALGA0084305	1	1	1	1	1	1	1	1	1	1	1	1	1	1	2	1	1	1	1	1
388	ALGA0084309	3	1	2	2	2	3	2	2	2	2	3	2	3	2	2	2	2	2	2	3
389	ALGA0084318	3	3	2	3	3	3	3	3	3	3	3	3	3	3	3	3	3	3	3	3
390	H3GA0043933	2	3	2	2	2	2	2	3	2	3	2	2	1	2	1	3	2	3	2	2
391	ALGA0084320	2	3	3	3	3	3	2	2	3	2	2	3	3	3	2	2	2	3	3	3
392	H3GA0043936	3	3	2	3	3	3	3	3	3	3	3	3	3	3	3	3	3	3	3	3
393	H3GA0043939	3	1	2	3	2	2	1	2	2	2	3	2	3	3	2	2	1	1	2	2
394	MARC0034449	3	3	3	2	3	3	3	3	3	3	3	3	3	2	3	3	3	3	3	3
395	ASGA0068925	1	1	2	2	1	1	1	1	1	1	1	1	1	2	1	1	1	1	1	1
396	ASGA0068926	1	1	2	2	1	1	1	1	1	1	1	1	1	2	1	1	1	1	1	1
397	H3GA0043950	3	3	2	2	3	3	3	3	3	3	3	3	3	2	3	3	3	3	3	3
398	MARC0102789	3	3	2	2	3	3	3	3	3	3	3	3	3	2	3	3	3	3	3	3
399	DRGA0014998	3	3	2	2	3	3	3	3	3	3	3	3	3	2	3	3	3	3	3	3
400	ALGA0084335	3	3	2	2	3	3	2	3	3	3	3	3	3	2	2	3	2	3	3	3
401	ASGA0068934	1	1	2	1	1	1	1	1	1	1	1	1	1	1	1	1	1	1	1	1
402	ASGA0068936	3	1	3	2	2	1	1	2	2	2	3	2	3	2	2	2	1	1	2	2
403	MARC0000051	3	3	3	2	3	2	2	3	3	3	3	3	2	2	2	3	2	3	3	3
404	ALGA0084350	1	1	1	2	1	2	2	1	1	1	1	1	2	2	2	1	2	1	1	1
405	H3GA0043959	3	3	3	2	3	2	2	3	3	3	3	3	2	2	2	3	2	3	3	3
406	ALGA0104442	2	3	3	2	3	2	2	2	3	2	2	3	2	2	2	2	2	3	3	2
407	ALGA0109611	2	1	1	2	1	2	2	2	1	2	2	1	2	2	2	2	2	1	1	2
408	ASGA0084556	3	1	3	2	2	1	1	2	2	2	3	2	2	2	2	3	1	1	2	2
409	MARC0032057	3	1	3	2	2	1	1	2	2	2	3	2	2	2	2	3	1	1	2	2
410	MARC0114005	1	1	2	2	1	1	1	1	1	1	1	1	1	2	1	1	1	1	1	1
411	MARC0093436	1	1	1	1	1	1	1	1	1	1	1	1	1	1	2	1	1	1	2	1
412	ASGA0098139	2	2	2	1	1	1	1	3	2	3	2	2	2	1	1	2	1	2	2	2
413	MARC0066681	2	2	2	2	1	1	1	3	2	3	2	2	2	2	1	2	1	2	2	2
414	MARC0072008	2	2	2	1	1	1	1	3	2	3	2	2	2	1	1	2	1	2	2	2
415	ASGA0068956	2	1	3	2	2	1	1	1	3	1	2	2	3	2	2	2	1	1	3	1
416	ASGA0068953	3	3	2	3	3	3	3	3	2	3	3	0	2	3	3	3	3	3	2	3
417	M1GA0020202	2	3	1	2	2	3	3	3	1	3	2	0	1	2	3	2	3	3	2	3
418	ASGA0068965	1	2	1	2	1	1	1	2	1	2	1	2	1	2	2	1	1	2	2	1
419	ALGA0084362	1	2	1	2	1	1	1	2	1	2	1	0	1	2	2	1	1	2	2	1
420	ALGA0084361	1	2	2	2	1	2	1	1	2	1	1	2	2	2	1	1	1	1	2	1
421	H3GA0056021	2	2	2	2	2	2	1	3	1	3	2	0	1	2	2	2	1	2	2	1
422	ASGA0068966	2	2	3	3	2	3	3	1	3	1	2	2	2	3	2	2	3	2	2	2
423	ALGA0084366	3	3	3	3	3	3	3	3	3	3	3	0	2	3	2	3	3	3	2	3
424	MARC0011590	3	3	2	2	3	2	3	3	3	3	3	3	3	2	3	3	3	3	3	3
425	H3GA0043963	1	1	2	1	1	2	1	1	1	1	1	0	2	1	1	1	1	1	1	1
426	ALGA0084374	1	1	1	2	1	1	1	1	1	1	1	2	2	2	1	2	1	1	1	1
427	ALGA0084379	3	2	3	3	3	2	3	2	3	2	3	0	3	3	3	3	3	2	3	3
428	MARC0113166	2	2	2	3	2	3	2	2	3	2	2	2	3	3	1	2	2	3	2	2
429	ASGA0068971	2	2	2	1	2	1	2	2	1	2	2	2	1	1	3	2	2	1	2	2
430	ALGA0103950	3	3	3	2	3	3	3	3	3	3	3	3	2	2	3	3	3	3	3	3
431	MARC0035298	2	2	2	3	2	2	2	2	3	2	2	2	3	3	1	1	2	3	2	2
432	ASGA0068973	2	2	2	1	2	1	2	2	1	2	2	0	1	1	3	3	2	1	2	2
433	ALGA0084385	2	2	2	3	2	3	2	2	3	2	2	3	3	3	1	1	2	3	2	2
434	ALGA0102752	1	1	1	1	1	1	1	1	1	1	1	2	1	1	2	2	1	1	1	1
435	ASGA0068978	2	3	2	2	2	2	1	3	1	3	2	2	2	2	2	2	1	2	2	2
436	ALGA0084400	1	1	2	1	1	1	1	1	1	1	1	1	1	1	1	1	1	1	1	1
437	H3GA0043980	3	3	2	3	3	3	3	3	3	3	3	3	3	3	3	3	3	3	3	3
438	H3GA0043981	1	1	2	1	1	1	1	1	1	1	1	1	1	1	1	1	1	1	1	1
439	ASGA0068998	3	3	2	3	3	3	3	3	3	3	3	3	3	3	3	3	3	3	3	3
440	ALGA0084414	3	3	2	3	3	3	3	3	3	3	3	3	3	3	2	2	3	3	3	3
441	H3GA0043982	1	1	2	1	1	1	1	1	1	1	1	1	1	1	1	1	1	1	1	1
442	ALGA0084415	3	3	2	3	3	3	3	3	3	3	3	3	3	3	2	2	3	3	3	3
443	MARC0041785	1	1	1	1	1	1	1	1	1	1	1	1	1	1	2	2	1	1	1	1
444	MARC0038267	1	1	1	1	1	1	1	1	1	1	1	1	1	1	2	2	1	1	1	1
445	ASGA0096052	3	3	3	3	3	3	3	3	3	3	3	3	3	3	2	2	3	3	3	3
446	ASGA0069006	1	1	1	1	1	1	1	1	1	1	1	1	1	1	2	2	1	1	1	1
447	ASGA0069009	1	1	1	1	1	1	1	1	1	1	1	1	1	1	2	2	1	1	1	1
448	H3GA0043987	3	3	3	3	3	3	3	3	3	3	3	3	3	3	2	2	3	3	3	3
449	ALGA0101763	3	3	3	3	3	3	3	3	3	3	3	3	3	3	2	2	3	3	3	3
450	H3GA0043988	1	1	1	1	1	1	1	1	1	1	1	1	1	1	2	2	1	1	1	1
451	ASGA0069020	1	1	1	1	1	1	2	1	1	1	1	1	1	1	2	2	2	1	1	1
452	MARC0003985	3	3	3	3	3	3	3	3	3	3	3	3	3	3	2	3	3	3	3	3
453	ALGA0108976	3	3	3	3	3	3	3	3	3	3	3	3	3	3	2	3	3	3	3	3
454	MARC0084917	1	1	1	1	1	1	1	1	1	1	1	1	1	1	2	1	1	1	1	1
455	ASGA0069029	2	3	1	2	2	1	1	3	2	3	2	3	2	2	3	2	1	2	3	2
456	H3GA0043997	3	1	3	3	2	3	3	2	2	2	3	1	3	3	1	3	3	2	1	2
457	MARC0113946	3	1	3	3	2	3	3	2	2	2	3	1	3	3	1	3	3	2	1	2
458	ALGA0115379	1	3	1	2	2	1	1	2	2	2	1	3	2	2	3	1	1	2	3	2
459	MARC0065779	3	1	3	2	2	3	3	2	2	2	3	1	2	2	1	3	3	2	1	2
460	MARC0089933	3	1	3	2	2	3	3	2	2	2	3	1	2	2	1	3	3	2	1	2
461	H3GA0055951	2	2	2	1	1	3	3	3	1	3	2	0	1	1	1	3	3	3	1	2
462	ASGA0096466	2	2	2	3	3	1	1	1	3	1	2	0	3	3	3	1	1	1	3	2
463	ALGA0113353	1	1	1	2	1	1	1	1	1	1	1	1	2	2	1	1	1	1	1	1
464	MARC0074115	2	2	2	0	3	1	1	1	3	1	2	0	0	0	3	1	1	1	3	2
465	ASGA0084063	3	3	3	2	3	3	3	3	3	3	3	3	2	2	3	3	3	3	3	3
466	MARC0062785	1	1	1	2	1	1	1	1	1	1	1	1	2	2	1	1	1	1	1	1
467	ALGA0111611	3	3	3	2	3	3	3	3	3	3	3	3	2	2	3	3	3	3	3	3
468	ASGA0093047	1	1	1	2	1	1	1	1	1	1	1	1	2	2	1	1	1	1	1	1
469	ASGA0102738	1	1	1	2	1	1	1	1	1	1	1	1	2	2	1	1	1	1	1	1
470	ALGA0110144	3	3	3	2	3	3	3	3	3	3	3	3	2	2	3	3	3	3	3	3
471	ASGA0092243	2	2	2	2	3	1	1	1	3	1	2	0	2	2	3	1	1	1	3	2
472	ALGA0106062	1	1	1	2	1	1	1	1	1	1	1	1	2	2	1	1	1	1	1	1
473	ALGA0109681	2	2	2	2	1	3	3	3	1	3	2	0	2	2	1	3	3	3	2	2
474	H3GA0055575	3	3	3	3	3	3	3	3	3	3	3	3	2	2	3	3	3	3	3	3
475	ASGA0105590	1	1	1	1	1	1	1	1	1	1	1	1	2	2	1	1	1	1	1	1
476	ASGA0104518	3	3	3	3	3	3	3	3	3	3	3	3	2	2	3	3	3	3	3	3
477	ASGA0100555	2	2	2	2	3	1	1	1	3	1	2	0	3	3	3	1	1	1	2	2
478	ALGA0123158	2	2	2	2	1	3	3	3	1	3	2	0	1	1	1	3	3	3	2	2
479	MARC0089420	2	2	2	2	3	1	1	1	3	1	2	0	3	3	3	1	1	1	2	2
480	ALGA0117841	2	2	2	2	3	1	1	1	3	1	2	0	3	3	3	1	1	1	2	2
481	H3GA0044014	2	2	2	2	3	1	1	1	3	1	2	3	3	3	3	1	1	1	2	2
482	MARC0064791	2	2	2	2	1	3	3	3	1	3	2	0	1	1	1	3	3	3	2	2
483	ASGA0090384	2	2	2	2	1	3	3	3	1	3	2	2	1	1	1	3	3	3	2	2
484	ALGA0115035	2	2	2	2	3	1	1	1	3	1	2	0	3	3	3	1	1	1	2	2
485	ASGA0098906	2	2	3	2	3	1	1	1	3	1	2	0	3	3	3	1	1	1	2	2
486	ALGA0084483	2	2	3	2	3	1	1	1	3	1	2	0	3	3	3	1	1	1	2	2
487	ASGA0069048	2	2	3	2	3	1	1	1	3	1	2	0	3	3	3	1	1	1	2	2
488	H3GA0044020	2	2	1	2	1	3	3	3	1	3	2	0	1	1	1	3	3	3	2	2
489	H3GA0044022	2	2	3	2	3	1	1	1	3	1	2	0	3	3	3	1	1	1	2	2
490	ALGA0084493	2	2	3	2	3	1	1	1	3	1	2	0	3	3	3	1	1	1	2	2
491	ALGA0084519	2	2	3	2	3	1	1	1	3	1	2	0	3	3	3	1	1	1	2	2
492	MARC0042172	2	2	3	2	3	1	1	1	3	1	2	0	3	3	3	1	1	1	2	2
493	ALGA0084512	1	1	1	3	1	1	1	1	1	0	1	2	1	0	1	0	1	0	1	1
494	H3GA0044031	2	1	2	2	2	1	1	1	2	1	2	1	3	3	1	1	1	1	1	1
495	ALGA0084518	3	2	2	3	2	3	3	3	2	3	3	0	3	3	1	3	3	3	2	2
496	ASGA0098636	2	2	1	2	1	3	3	3	1	3	2	2	1	1	1	3	3	3	2	2
497	ASGA0069075	2	2	3	2	3	1	1	1	3	1	2	3	3	3	3	1	1	1	2	2
498	ASGA0069071	2	1	2	2	2	1	2	1	2	1	2	0	0	3	0	1	1	1	1	1
499	ALGA0084540	2	3	2	2	2	3	3	3	2	3	2	3	1	1	3	3	3	3	3	3
500	H3GA0044046	2	3	2	2	2	3	3	3	2	3	2	3	1	1	3	3	3	3	3	3
501	ASGA0069085	2	2	3	2	3	1	1	1	3	1	2	0	3	3	3	1	1	1	2	2
502	ALGA0084552	3	2	2	3	2	3	3	3	2	3	3	1	3	3	1	3	3	3	2	2
503	MARC0073931	3	2	2	3	2	3	3	3	2	3	3	0	3	3	1	3	3	3	2	2
504	ALGA0084558	2	2	1	2	1	3	3	3	1	3	2	0	1	1	1	3	3	3	2	2
505	MARC0009728	2	1	2	2	2	1	1	1	2	1	2	1	3	3	1	1	1	1	1	1
506	ASGA0069101	2	1	2	2	2	1	1	1	2	1	2	1	3	3	1	1	1	1	1	1
507	ALGA0084569	1	2	2	1	2	1	1	1	2	1	1	0	2	2	3	1	1	1	3	2
508	ALGA0084571	3	2	2	3	2	3	3	3	2	3	3	0	2	2	1	3	3	3	1	2
509	DRGA0015042	1	2	2	1	2	1	1	1	2	1	1	0	2	2	3	1	1	1	3	2
510	ALGA0084579	3	2	2	3	2	2	1	2	2	2	3	0	2	2	3	1	1	1	2	2
511	ALGA0084580	1	2	2	1	2	2	3	2	2	2	1	0	2	2	1	3	3	3	2	2
512	ALGA0117759	1	2	2	1	2	2	3	2	2	2	1	0	2	2	1	3	3	3	2	2
513	ASGA0104227	3	2	2	3	2	2	1	2	2	2	3	0	2	2	3	1	1	1	2	2
514	MARC0087436	1	2	2	1	2	2	3	2	2	2	1	0	2	2	1	3	3	3	2	2
515	MARC0063926	1	1	2	1	2	1	1	1	2	1	1	2	2	2	1	1	1	1	2	1
516	MARC0009494	1	1	2	1	2	1	1	1	2	1	1	0	2	2	1	1	1	1	2	1
517	MARC0054970	3	2	2	3	2	2	1	2	2	2	3	0	2	2	3	1	1	1	2	2
518	ASGA0069112	1	1	2	1	2	1	1	1	2	1	1	2	2	2	1	1	1	1	2	1
519	H3GA0044073	3	3	2	3	2	3	3	3	2	3	3	2	2	2	3	3	3	3	2	3
520	ALGA0108882	1	2	2	1	2	2	3	2	2	2	1	0	2	2	1	3	3	3	2	2
521	ASGA0069120	3	2	3	3	3	2	1	2	3	2	3	0	3	3	3	1	1	1	3	2
522	ALGA0084597	3	2	2	3	2	2	1	2	2	2	3	0	2	2	3	1	1	1	2	2
523	ALGA0123278	3	3	2	3	2	3	3	3	2	3	3	2	2	2	3	3	3	3	2	3
524	ALGA0110574	3	2	3	3	2	2	1	2	2	2	3	0	2	2	3	1	1	1	2	2
525	ASGA0091619	1	2	1	1	2	2	3	2	2	2	1	0	2	2	1	3	3	3	2	2
526	MARC0045228	3	2	3	3	2	2	1	2	2	2	3	2	2	2	3	1	1	1	2	2
527	ALGA0084616	3	2	3	3	2	2	1	2	2	2	3	0	2	2	3	1	1	1	2	2
528	ALGA0084620	3	2	2	3	2	2	1	2	2	2	3	0	2	2	3	1	1	1	2	1
529	MARC0022140	3	2	3	3	2	2	2	2	2	2	3	0	2	2	3	1	1	1	2	2
530	ALGA0084628	1	2	1	1	2	2	2	2	2	2	1	2	2	2	1	3	3	3	2	2
531	DRGA0015050	3	3	3	3	3	3	3	3	3	3	3	3	3	3	3	3	3	3	3	2
532	MARC0025299	1	2	1	1	2	2	2	2	2	2	1	2	2	2	1	3	3	3	2	2
533	DRGA0015056	1	2	1	1	2	2	2	2	2	2	1	2	2	2	1	3	3	3	2	3
534	ALGA0084638	1	2	1	1	2	2	2	2	2	2	1	2	2	2	1	3	3	3	2	2
535	ASGA0069147	1	2	1	1	2	2	2	2	2	2	1	2	2	2	1	3	3	3	2	2
536	MARC0083437	3	3	3	3	3	3	3	3	3	3	3	3	3	3	3	3	3	3	3	2
537	MARC0084703	1	1	1	1	2	1	1	1	2	1	1	2	2	2	1	1	1	1	2	2
538	ALGA0084649	3	2	3	3	3	2	2	2	3	2	3	0	3	3	3	1	1	1	3	2
539	ALGA0084645	1	2	1	1	1	2	2	2	1	2	1	1	1	1	1	3	3	3	1	2
540	MARC0105811	3	2	3	3	2	2	2	2	2	2	3	2	2	2	3	1	1	1	2	2
541	ALGA0084644	3	3	3	3	2	3	3	3	2	3	3	2	2	2	3	3	3	3	2	3
542	H3GA0044086	1	1	1	1	2	1	1	1	2	1	1	2	2	2	1	1	1	1	2	1
543	H3GA0044088	1	2	1	1	2	2	2	2	2	2	1	2	2	2	1	3	3	3	2	2
544	ASGA0069168	3	2	3	3	2	2	2	2	2	2	3	2	2	2	3	1	1	1	2	1
545	H3GA0044093	3	3	3	3	2	3	3	3	2	3	3	0	2	2	3	3	3	3	2	2
546	ASGA0069181	1	2	1	1	2	2	2	2	2	2	1	2	2	2	1	3	3	3	2	3
547	H3GA0044095	1	1	1	1	2	1	1	1	2	1	1	2	2	2	1	1	1	1	2	1
548	ASGA0069192	1	2	1	1	2	2	2	2	2	2	1	2	2	2	1	3	3	3	2	2
549	ASGA0089502	1	2	1	1	2	3	2	2	2	2	1	2	2	2	1	3	3	3	2	3
550	ALGA0102797	3	2	3	3	2	1	2	2	2	2	3	2	2	2	3	1	1	1	2	1
551	H3GA0044096	3	2	3	3	2	1	2	2	2	2	3	2	3	3	3	1	1	1	2	1
552	DBWU0000851	2	1	0	3	3	2	0	0	0	2	3	0	0	3	3	2	2	0	2	2
553	ALGA0084705	1	1	1	1	1	2	1	1	2	1	1	1	1	1	0	1	1	1	2	2
554	MARC0028960	3	2	3	3	2	1	2	2	2	2	3	2	2	2	3	1	1	1	2	1
555	ALGA0084700	1	2	1	1	2	3	2	2	2	2	1	2	1	1	1	3	3	3	2	3
556	ALGA0120049	3	2	3	3	3	2	2	2	3	2	3	3	3	3	3	1	1	1	3	2
557	ALGA0109003	1	2	1	1	1	2	2	2	1	2	1	0	1	1	1	3	3	3	1	2
558	MARC0050020	1	2	1	1	1	2	2	2	1	2	1	0	2	2	1	3	3	3	1	2
559	ALGA0109634	3	2	3	3	2	2	2	2	3	2	3	2	3	3	3	1	1	1	3	2
560	MARC0055761	3	3	3	3	2	3	3	3	3	3	3	2	3	3	3	3	3	3	3	3
561	ASGA0098860	1	2	1	1	2	3	2	2	2	2	1	2	1	1	1	3	3	3	2	3
562	ASGA0069220	1	2	1	1	2	3	2	2	2	2	1	2	2	2	1	3	3	3	2	3
563	ALGA0084728	3	2	3	3	2	1	2	2	2	2	3	2	3	3	3	1	1	1	2	1
564	ALGA0084729	1	2	1	1	2	3	2	2	2	2	1	2	2	2	1	3	3	3	2	3
565	H3GA0044115	2	3	3	3	2	2	3	2	2	2	2	0	3	3	3	3	3	3	2	2
566	MARC0043005	2	3	3	3	2	2	3	2	2	2	2	0	3	3	3	3	3	3	2	2
567	ALGA0107094	2	1	1	1	1	2	1	2	2	2	2	1	1	1	1	1	1	1	2	2
568	ALGA0110960	2	0	1	1	1	2	1	2	2	2	2	1	1	1	0	1	1	1	2	2
569	MARC0064312	2	3	3	3	2	2	3	2	2	2	2	2	3	3	3	3	3	3	2	2
570	MARC0029332	3	3	3	3	2	3	3	3	3	3	3	0	3	3	3	3	3	3	3	3
571	ALGA0122418	2	3	3	3	3	2	3	2	2	2	2	3	3	3	3	3	3	3	2	2
572	M1GA0024011	1	1	1	1	2	1	1	1	1	1	1	2	1	1	1	1	1	1	1	1
573	H3GA0054079	3	3	3	3	2	3	3	3	3	3	3	2	3	3	3	3	3	3	3	3
574	ASGA0095748	2	2	1	1	2	3	2	3	2	3	2	2	2	2	1	3	3	3	2	3
575	ASGA0104466	3	3	3	3	2	3	3	3	3	3	3	2	3	3	3	3	3	3	3	3
576	ALGA0120691	1	1	1	1	2	1	1	1	1	1	1	2	1	1	1	1	1	1	1	1
577	ALGA0118872	2	2	3	3	2	1	2	1	2	1	2	2	2	2	3	1	1	1	2	1
578	MARC0077161	2	2	3	3	3	1	2	1	2	1	2	0	2	2	3	1	1	1	2	1
579	MARC0002947	3	2	3	3	3	2	2	2	3	2	3	0	2	2	3	1	1	1	3	2
580	MARC0079233	3	2	3	3	2	2	2	2	3	2	3	2	2	2	2	0	0	0	3	2
581	MARC0036549	3	2	3	3	2	2	2	2	3	2	3	2	2	2	2	1	1	1	3	2
582	MARC0083807	2	3	3	3	3	2	3	2	2	2	2	3	3	3	2	3	3	3	3	3
583	ASGA0093910	2	1	1	1	1	2	1	2	2	2	2	1	1	1	2	1	1	1	1	1
584	ALGA0118312	2	1	1	1	1	2	1	2	2	2	2	1	1	1	2	1	1	1	1	1
585	ALGA0110306	1	2	1	1	2	1	1	1	1	1	1	2	1	1	1	1	1	1	2	2
586	MARC0073099	2	3	3	3	3	3	2	2	3	2	2	2	3	3	3	2	3	3	3	3
587	ALGA0119515	2	2	3	3	2	2	1	1	3	1	2	1	3	3	2	1	1	1	2	1
588	MARC0044900	2	3	1	1	2	2	3	3	1	3	2	3	1	1	2	2	3	3	2	3
589	MARC0035925	3	3	3	3	3	3	3	3	3	3	3	3	3	3	3	2	3	3	3	3
590	MARC0104064	1	3	1	1	2	2	3	2	1	2	1	3	1	1	2	3	3	3	2	3
591	ASGA0069270	1	2	1	1	2	1	1	1	1	1	1	2	1	1	1	1	1	1	2	2
592	MARC0025597	2	1	1	1	1	1	1	2	1	2	2	1	1	2	1	1	1	1	1	1
593	ALGA0084780	2	2	1	1	2	1	1	2	1	2	2	2	1	2	1	1	1	1	2	2
594	ALGA0084778	3	2	3	3	2	3	3	3	3	3	3	2	3	3	3	3	3	3	2	2
595	ALGA0084775	3	2	3	3	3	2	2	2	3	2	3	0	3	3	3	1	1	1	3	2
596	M1GA0025948	3	3	3	3	2	3	2	3	3	3	3	2	3	3	3	3	3	3	2	2
597	MARC0091996	3	2	3	3	3	3	3	3	3	3	3	0	3	3	3	3	3	3	3	3
598	ASGA0069246	3	2	3	3	3	3	3	3	3	3	3	3	3	3	3	3	3	3	3	3
599	ALGA0107158	3	2	3	3	2	3	2	3	3	3	3	0	3	3	1	2	3	3	1	2
600	ALGA0122957	1	2	1	1	2	1	2	1	1	1	1	0	1	1	3	2	1	1	3	2
601	ALGA0112215	1	2	1	1	2	1	2	1	1	1	1	0	1	1	3	2	1	1	3	2
602	H3GA0055694	2	2	3	3	3	1	2	1	2	1	2	0	3	2	3	2	1	1	3	2
603	H3GA0052608	3	3	3	3	2	3	3	3	3	3	3	2	3	3	1	3	3	3	1	2
604	MARC0098851	1	2	1	1	2	1	1	1	1	1	1	2	1	1	3	1	1	1	3	2
605	ALGA0113356	2	1	3	3	3	1	1	1	2	1	2	2	3	2	3	2	1	1	3	2
606	ASGA0090722	2	3	3	3	3	3	2	2	3	2	2	3	3	2	3	3	3	3	3	3
607	ALGA0116551	2	2	3	3	3	2	2	1	3	1	2	0	3	2	3	2	1	1	3	2
608	MARC0077928	2	3	1	1	2	3	2	3	2	3	2	2	1	2	3	2	3	3	3	3
609	MARC0013941	3	2	3	3	2	3	3	3	3	3	3	2	3	3	1	3	3	3	1	2
610	MARC0053124	2	1	3	3	2	1	2	1	2	1	2	2	3	2	1	2	1	1	1	1
611	ALGA0084790	3	1	3	3	3	1	3	2	2	2	3	2	3	2	2	2	1	1	3	2
612	ALGA0084796	3	2	3	3	3	2	3	3	2	3	3	0	3	2	2	3	3	3	3	3
613	MARC0081495	2	3	1	1	2	2	2	3	1	3	2	2	1	2	3	2	3	3	3	3
614	ASGA0069272	2	3	1	1	1	2	2	3	1	3	2	2	1	2	2	2	3	3	1	2
615	ASGA0069274	2	3	1	1	1	2	2	3	1	3	2	2	1	2	2	2	3	3	1	2
616	MARC0020506	2	3	1	1	2	3	2	3	2	3	2	2	1	2	3	2	3	3	3	3
617	M1GA0020245	2	2	3	3	2	3	2	2	3	2	2	2	3	2	2	3	3	3	1	2
618	H3GA0044156	2	2	1	1	2	1	2	2	1	2	2	2	1	2	3	1	1	1	3	2
619	ALGA0084813	3	2	3	3	2	3	2	3	3	3	3	0	3	2	1	3	3	3	1	2
620	ASGA0069283	1	1	1	1	1	1	1	1	1	1	1	1	1	1	2	1	1	1	1	1
621	MARC0004094	2	2	1	1	2	1	3	2	1	2	2	0	1	2	2	1	1	1	3	2
622	ASGA0069300	1	2	1	1	1	1	1	1	1	1	1	0	1	1	2	1	1	1	1	1
623	ALGA0084839	2	1	3	2	2	2	1	1	3	1	2	1	3	3	2	2	2	1	1	1
624	H3GA0044174	3	1	3	3	3	2	3	2	3	2	3	2	3	3	2	2	2	1	3	2
625	MARC0089542	3	2	3	3	3	2	2	2	3	2	3	2	3	3	2	2	2	1	2	2
626	ASGA0099655	2	2	2	2	3	2	2	1	3	1	2	0	2	3	2	2	2	1	3	1
627	H3GA0055133	1	3	2	1	2	2	2	2	1	2	1	3	2	1	2	2	2	3	2	3
628	ALGA0122159	1	3	2	1	2	2	2	2	1	2	1	3	2	1	2	2	2	3	2	3
629	ASGA0084877	2	3	3	2	3	3	2	2	3	2	2	3	3	3	3	3	3	3	3	3
630	H3GA0052429	3	3	2	3	3	3	3	3	3	3	3	3	2	3	3	3	3	3	3	3
631	MARC0010754	2	1	1	2	1	1	2	2	1	2	2	1	1	2	1	1	1	1	1	1
632	MARC0009352	1	1	1	1	2	1	1	1	1	1	1	2	1	1	2	1	2	1	2	1
633	ALGA0120781	3	1	2	3	3	2	3	2	3	2	3	2	2	3	2	2	1	1	3	1
634	ASGA0069321	3	1	2	3	2	2	3	2	3	2	3	2	2	3	2	2	1	1	2	1
635	ASGA0069316	1	3	2	1	1	2	1	2	1	2	1	2	2	1	2	2	3	3	1	3
636	ASGA0069323	3	2	2	3	2	3	3	3	3	3	3	2	2	3	2	3	3	3	2	3
637	H3GA0053947	1	1	1	1	2	1	1	1	1	1	1	2	1	2	1	1	2	1	2	1
638	H3GA0044181	3	3	3	3	2	3	3	3	3	3	3	2	3	2	3	3	2	3	2	3
639	ALGA0084858	1	1	1	1	2	1	1	1	1	1	1	2	1	2	1	1	2	1	2	1
640	MARC0109867	1	1	1	1	2	1	1	1	1	1	1	0	1	2	1	1	1	1	2	1
641	ASGA0104638	3	3	3	3	3	3	3	3	3	3	3	3	3	2	3	3	2	3	3	3
642	MARC0003646	3	3	3	3	2	3	3	3	3	3	3	0	3	3	3	3	2	3	2	3
643	ALGA0084874	3	3	3	3	2	3	3	3	3	3	3	2	3	3	3	3	3	3	2	3
644	MARC0078536	3	3	3	3	2	3	3	3	3	3	3	2	3	2	3	3	3	3	2	3
645	ALGA0084902	1	1	1	1	1	1	1	1	1	1	1	1	1	2	1	1	1	1	1	1
646	H3GA0044196	3	3	3	3	2	3	3	3	3	3	3	2	3	2	3	3	3	3	2	3
647	ALGA0084905	3	3	3	3	2	3	3	3	3	3	3	0	3	2	3	3	3	3	2	3
648	ALGA0084906	3	3	3	3	3	3	3	3	3	3	3	3	3	2	3	3	3	3	3	3
649	ALGA0084907	0	1	0	1	1	1	1	1	0	1	1	1	0	2	1	1	0	0	0	1
650	ALGA0084910	1	1	1	1	2	1	1	1	1	1	1	2	1	2	1	1	1	1	2	1
651	ALGA0084914	1	1	1	1	2	1	1	1	1	1	1	2	1	1	1	1	1	1	2	1
652	ASGA0069353	1	3	2	1	2	2	1	2	1	2	1	2	2	2	2	2	2	3	2	3
653	H3GA0044206	1	1	1	1	2	1	1	1	1	1	1	2	1	1	1	1	1	1	2	1
654	ALGA0084925	1	1	1	1	2	1	1	1	1	1	1	2	1	1	1	1	1	1	2	1
655	ASGA0069360	1	2	1	1	2	2	1	2	1	2	1	2	1	1	1	2	2	3	2	3
656	ASGA0069362	1	2	1	1	2	2	1	2	1	2	1	2	1	1	1	2	2	3	2	3
657	ALGA0084935	1	2	2	1	2	1	1	1	1	1	1	2	2	1	1	1	2	1	2	1
658	MARC0044772	1	1	1	1	1	1	1	1	1	1	1	1	1	2	2	1	1	1	1	1
659	ALGA0084942	3	3	3	3	3	3	3	3	3	3	3	3	3	2	3	3	2	3	3	3
660	ALGA0084945	1	1	1	1	2	1	1	1	1	1	1	2	1	1	1	1	1	1	2	1
661	DRGA0015084	1	1	1	1	2	1	1	1	1	1	1	2	1	1	2	1	1	1	2	1
662	ALGA0084951	3	3	3	3	3	3	3	3	3	3	3	3	3	2	3	3	3	3	3	3
663	ALGA0084956	3	2	3	3	3	2	3	2	3	2	3	3	3	3	2	2	2	1	3	1
664	DRGA0015086	1	3	2	1	2	2	1	2	1	2	1	0	2	1	2	2	3	3	2	3
665	ALGA0084962	3	2	3	3	3	2	3	2	3	2	3	3	3	3	2	2	2	1	3	1
666	ASGA0069382	1	3	2	1	2	2	1	2	1	2	1	2	2	1	2	2	3	3	2	3
667	H3GA0044215	1	3	2	1	2	2	1	2	1	2	1	2	2	1	2	2	3	3	2	3
668	ALGA0084968	3	2	2	3	3	3	3	3	3	3	3	0	2	3	3	3	3	3	3	3
669	MARC0015767	3	2	2	3	3	3	3	3	3	3	3	0	2	3	3	3	3	3	3	3
670	ASGA0069388	0	0	3	3	3	3	0	0	0	3	0	0	3	3	2	3	3	3	3	3
671	ALGA0084979	1	3	1	1	2	2	1	2	1	2	1	2	1	2	2	2	2	3	2	3
672	ASGA0069387	1	1	2	1	2	1	1	1	1	1	1	2	2	1	1	1	2	1	2	1
673	ALGA0110309	3	2	3	3	3	2	3	2	3	2	3	0	3	2	2	2	2	1	3	1
674	MARC0013644	3	2	3	3	2	2	3	2	3	2	3	2	3	2	2	2	2	1	2	1
675	MARC0045101	3	2	3	3	2	2	3	2	3	2	3	2	3	2	2	2	2	1	2	1
676	H3GA0044218	1	3	2	1	1	2	1	2	1	2	1	2	2	2	2	2	2	3	1	3
677	MARC0095029	2	2	2	1	1	1	2	2	1	2	2	0	2	1	2	1	2	1	1	1
678	ALGA0084983	2	2	2	1	1	1	2	2	1	2	2	0	2	1	2	1	2	1	1	1
679	ALGA0084986	2	2	2	3	3	3	2	2	3	2	2	0	2	3	2	3	2	3	3	3
680	MARC0048767	2	2	2	3	3	3	2	2	3	2	2	0	2	3	2	3	2	3	3	3
681	ASGA0091668	1	1	1	1	2	1	1	1	1	1	1	2	1	2	1	1	1	1	2	1
682	ASGA0088476	3	3	3	3	2	3	3	3	3	3	3	0	3	3	3	3	3	3	2	3
683	ALGA0084990	3	3	3	3	2	3	3	3	3	3	3	2	3	3	3	3	3	3	2	3
684	ALGA0085000	1	1	1	1	2	1	1	1	1	1	1	2	1	1	1	1	1	1	2	1
685	ALGA0085001	1	1	1	1	2	1	1	1	1	1	1	2	1	1	1	1	1	1	2	1
686	ASGA0069398	3	1	3	3	3	2	3	2	3	2	3	2	3	3	2	2	2	1	3	1
687	H3GA0044233	2	1	2	3	2	2	2	1	3	1	2	2	2	2	2	2	1	1	2	1
688	DRGA0015093	1	1	1	1	1	1	1	1	1	1	1	1	1	1	2	1	1	1	1	1
689	ALGA0116898	1	0	1	1	2	1	1	1	1	1	1	2	1	1	2	1	1	1	2	1
690	ALGA0114567	3	3	3	3	2	3	3	3	3	3	3	2	3	3	2	3	3	3	2	3
691	ASGA0069402	1	1	1	1	1	1	1	2	1	1	1	1	1	1	2	1	1	1	1	1
692	ALGA0085019	3	3	3	3	2	3	3	3	3	3	3	0	3	3	3	3	3	3	2	3
693	ASGA0069406	3	3	3	3	2	3	3	3	3	3	3	2	3	3	3	3	3	3	2	3
694	MARC0052222	1	1	1	1	2	1	1	1	1	1	1	2	1	1	1	1	1	1	2	1
695	ALGA0085024	3	3	3	3	2	3	3	3	3	3	3	2	3	3	3	3	3	3	2	3
696	ASGA0098805	2	1	2	3	3	2	2	1	3	1	2	2	2	2	2	2	1	1	3	1
697	ASGA0095694	1	1	1	1	2	1	1	1	1	1	1	2	1	1	1	1	1	1	2	1
698	H3GA0044238	1	1	1	1	1	1	1	1	1	1	1	1	1	1	2	1	1	1	1	1
699	MARC0018244	1	1	1	1	2	1	1	1	1	1	1	2	1	1	1	1	1	1	2	1
700	ASGA0094732	3	3	3	3	2	3	3	3	3	3	3	2	3	3	3	3	3	3	2	3
701	ALGA0085031	1	1	1	1	2	1	1	1	1	1	1	2	1	1	1	1	1	1	2	1
702	H3GA0044239	1	1	1	1	2	1	1	1	1	1	1	2	1	1	1	1	1	1	2	1
703	ALGA0085033	1	1	1	1	2	1	1	2	1	1	1	2	1	1	1	1	1	1	2	1
704	MARC0013459	1	1	1	1	2	1	1	2	1	1	1	2	1	1	1	1	1	1	2	1
705	H3GA0044246	2	1	2	3	3	2	2	2	3	1	2	2	2	2	3	2	1	1	3	1
706	ALGA0113458	1	1	1	1	2	1	1	2	1	1	1	2	1	1	1	1	1	1	2	1
707	DRGA0015098	3	2	3	3	3	2	3	3	3	2	3	0	3	3	3	2	2	1	3	1
708	ALGA0085048	1	1	1	1	1	1	1	2	1	1	1	1	1	1	1	1	1	1	1	1
709	ASGA0069412	2	3	3	3	2	3	2	1	3	2	2	2	3	3	3	3	2	3	2	3
710	H3GA0044248	2	3	2	3	3	3	2	1	3	2	2	3	2	2	3	3	2	3	3	3
711	DRGA0015099	2	1	2	1	2	1	2	3	1	2	2	2	2	2	1	1	2	1	2	1
712	ALGA0085053	2	1	2	3	3	2	2	1	3	1	2	2	2	2	3	2	1	1	3	1
713	ALGA0085056	2	3	2	1	2	2	2	3	1	3	2	2	2	2	1	2	3	3	2	3
714	ALGA0085058	2	3	2	1	1	2	2	3	1	3	2	0	2	2	1	2	3	3	1	3
715	DRGA0015101	1	1	1	1	1	1	1	1	1	1	1	1	1	1	2	1	1	1	1	1
716	ALGA0085064	1	2	2	1	1	2	1	2	1	2	1	0	2	2	1	2	2	3	1	3
717	ALGA0085066	2	3	2	1	1	2	2	3	1	3	2	2	2	2	1	2	3	3	1	3
718	ALGA0085068	2	1	2	3	3	2	2	1	3	1	2	2	2	2	3	2	1	1	3	1
719	ALGA0105577	2	3	2	1	2	2	2	3	1	3	2	0	2	2	1	2	3	3	2	3
720	ALGA0109058	2	1	2	3	2	2	2	1	3	1	2	2	2	2	3	2	1	1	2	1
721	ASGA0104627	1	1	2	1	1	1	1	2	1	1	1	1	2	2	1	1	1	1	1	1
722	ALGA0085070	2	3	3	3	3	3	2	2	3	2	2	3	3	3	3	3	2	3	3	3
723	ALGA0085072	3	3	2	3	3	3	3	2	3	3	3	3	2	2	2	3	3	3	3	3
724	DRGA0015109	3	2	2	3	2	3	2	2	3	3	3	0	2	2	2	3	3	3	2	3
725	ALGA0085081	1	2	1	1	1	2	1	1	1	2	1	0	1	1	1	2	2	3	1	3
726	ASGA0069420	3	2	3	3	2	2	3	3	3	2	3	2	3	3	3	2	2	1	2	1
727	ASGA0069421	3	2	3	3	2	2	3	3	3	2	3	2	3	3	3	2	2	1	2	1
728	H3GA0044253	2	2	1	1	2	2	2	2	1	3	2	2	1	1	1	2	3	3	2	3
729	H3GA0044256	3	2	3	3	3	3	2	2	3	3	3	2	3	3	3	3	3	3	3	3
730	ASGA0069422	3	2	2	3	3	3	2	2	3	3	3	2	2	3	2	3	3	3	3	3
731	DRGA0015110	2	3	2	1	2	2	3	3	1	3	2	3	2	1	2	3	3	3	2	3
732	ALGA0085093	2	2	3	3	3	2	2	2	3	1	2	0	3	3	3	2	1	1	3	1
733	ASGA0069431	2	1	2	3	2	2	1	1	3	1	2	1	2	3	2	1	1	1	2	1
734	ASGA0069432	3	2	2	3	2	3	2	2	3	3	3	0	2	3	2	2	3	3	2	3
735	DRGA0015112	3	3	3	3	3	3	3	3	3	3	3	3	3	3	2	3	3	3	3	3
736	ALGA0085109	2	1	1	1	1	1	2	2	1	2	2	1	1	1	1	1	2	1	1	1
737	ALGA0085111	2	1	1	1	1	1	2	2	1	2	2	1	1	1	1	1	2	1	1	1
738	H3GA0044261	2	3	3	3	3	3	2	2	3	2	2	3	3	3	3	3	2	3	3	3
739	ASGA0099422	1	1	2	1	2	1	1	1	1	1	1	2	2	1	2	2	1	1	2	1
740	MARC0090344	1	1	1	1	2	1	1	1	1	1	1	2	1	1	1	2	1	1	2	1
741	ALGA0085118	2	3	3	3	3	3	2	2	3	2	2	3	3	3	3	3	2	3	3	3
742	ALGA0085119	2	1	2	1	2	1	2	2	1	2	2	2	2	1	1	2	2	1	2	1
743	DRGA0015114	2	1	3	3	2	2	1	1	3	1	2	1	3	3	2	1	1	1	2	1
744	DRGA0015116	2	3	1	1	1	2	3	3	1	3	2	2	1	1	1	2	3	3	1	3
745	ASGA0069436	1	2	2	1	1	2	1	1	1	2	1	0	2	1	1	2	2	3	1	3
746	ALGA0085121	2	1	1	1	1	1	2	2	1	2	2	1	1	1	1	1	2	1	1	1
747	H3GA0044265	2	1	2	3	3	2	1	1	3	1	2	2	2	3	3	2	1	1	3	1
748	ALGA0085129	2	2	2	2	2	2	1	1	2	2	2	0	2	3	3	2	2	3	2	3
749	ALGA0085130	2	2	2	2	2	2	1	1	2	2	2	0	2	3	3	2	2	3	2	3
750	MARC0012720	2	2	2	2	2	2	1	1	2	2	2	0	2	3	3	2	2	3	2	3
751	MARC0020208	2	3	2	2	2	3	3	3	2	3	2	3	2	1	1	3	3	3	2	3
752	ASGA0069448	3	1	3	2	2	1	2	3	2	2	3	1	3	3	3	1	2	1	2	1
753	H3GA0044272	1	2	1	2	2	3	1	1	2	2	1	2	1	1	1	3	2	3	2	3
754	ALGA0085149	3	2	3	3	3	3	2	3	3	3	3	2	3	3	3	3	3	3	3	3
755	MARC0004119	1	2	1	1	1	1	2	1	1	1	1	2	1	1	1	1	1	1	1	1
756	MARC0035976	1	2	1	1	1	1	2	1	1	1	1	2	1	1	1	1	1	1	1	1
757	MARC0091508	1	2	1	1	1	1	2	1	1	1	1	2	1	1	1	1	1	1	1	1
758	ASGA0069460	3	3	3	2	2	2	3	2	2	3	3	3	3	3	2	2	3	3	1	3
759	MARC0112529	1	1	1	2	2	2	1	2	2	1	1	1	1	1	2	2	1	1	3	1
760	ASGA0069464	1	2	1	2	2	2	1	2	2	1	1	2	1	2	2	2	1	1	3	1
761	H3GA0044276	3	2	3	3	3	3	2	3	3	2	3	2	3	3	2	2	1	1	3	1
762	M1GA0020277	3	2	3	2	2	2	3	2	2	3	3	2	3	2	2	2	3	3	1	3
763	MARC0043809	1	3	1	2	2	2	2	2	2	2	1	3	1	2	3	3	3	3	3	3
764	ALGA0085170	1	3	1	2	2	2	2	2	2	2	1	2	1	2	3	3	3	3	3	3
765	ASGA0069483	1	3	1	1	1	1	1	2	1	2	1	2	1	2	2	2	2	3	2	3
766	ALGA0085189	1	2	0	1	1	1	1	2	1	2	1	2	1	1	2	2	2	3	2	3
767	M1GA0020279	3	2	3	2	2	2	2	2	2	3	3	2	3	2	1	2	2	3	1	3
768	H3GA0044283	3	3	3	3	3	3	2	3	3	3	3	2	3	3	3	3	2	3	3	3
769	ALGA0085175	3	3	3	2	2	2	3	3	2	3	3	3	3	3	3	2	3	3	2	3
770	ALGA0119465	1	2	1	2	2	2	2	2	2	2	1	0	1	1	3	3	3	3	3	3
771	ASGA0099176	3	2	3	2	2	2	2	2	2	2	3	0	3	3	1	1	1	1	1	1
772	ALGA0085205	3	1	3	2	2	2	3	2	2	2	3	2	3	2	1	1	2	1	1	1
773	ALGA0085216	3	1	3	2	2	2	2	2	2	2	3	1	3	2	1	1	1	1	1	1
774	H3GA0044294	3	3	3	2	2	2	2	2	2	3	3	2	3	3	1	2	2	3	1	3
775	MARC0050045	1	2	1	1	2	1	2	2	1	2	1	0	1	1	3	2	3	3	3	3
776	H3GA0054899	1	2	1	1	1	1	2	1	1	2	1	2	1	1	1	2	3	3	1	3
777	ASGA0094147	1	2	1	1	1	1	2	1	1	2	1	2	1	1	1	2	3	3	1	3
778	ALGA0105209	3	2	3	3	2	3	2	2	3	2	3	0	3	3	3	2	1	1	2	1
779	MARC0073975	3	1	3	3	2	3	3	2	3	2	3	2	3	2	1	2	2	1	1	1
780	MARC0084849	3	2	3	3	3	3	3	2	3	2	3	2	3	3	1	2	2	1	2	1
781	MARC0052627	3	2	3	3	3	3	3	2	3	2	3	0	3	3	3	2	2	1	3	1
782	MARC0045894	3	1	3	3	2	3	2	2	3	2	3	1	3	2	2	2	1	1	1	1
783	MARC0002102	1	3	1	1	2	1	2	2	1	2	1	3	1	2	2	2	3	3	3	3
784	MARC0074432	3	1	3	3	2	3	2	2	3	2	3	1	3	2	2	2	1	1	1	1
785	MARC0046947	1	3	1	1	2	1	2	2	1	2	1	3	1	2	2	2	3	3	3	3
786	H3GA0055860	3	2	3	3	2	3	2	3	3	3	3	0	3	2	2	3	2	3	1	3
787	MARC0092330	3	2	3	3	2	3	2	3	3	3	3	0	3	2	2	3	2	3	1	3
788	MARC0001306	3	2	3	3	2	3	2	3	3	3	3	0	3	2	2	3	2	3	1	3
789	ASGA0069504	1	2	1	1	2	1	2	1	1	1	1	0	1	2	1	1	2	1	2	1
790	ALGA0085223	1	2	1	1	2	1	2	1	1	1	1	0	1	2	1	1	2	1	2	1
791	ALGA0085228	1	2	1	1	2	1	2	1	1	1	1	2	1	2	1	1	2	1	2	1
792	ALGA0085237	3	2	3	3	2	3	3	2	3	2	3	3	3	3	3	2	2	1	2	1
793	MARC0035392	1	2	1	1	1	1	1	1	1	1	1	2	1	2	2	1	2	1	2	1
794	DRGA0015126	3	2	3	3	3	3	3	3	3	3	3	0	3	2	2	3	2	3	0	3
795	ALGA0085241	1	1	1	1	2	1	1	1	1	1	1	1	1	1	1	1	1	1	2	1
796	ASGA0069521	1	3	1	1	1	1	1	2	1	2	1	2	1	2	2	2	2	3	2	3
797	ASGA0069526	1	2	1	1	1	1	1	2	1	2	1	2	1	1	1	2	2	3	1	3
798	ASGA0069529	3	3	3	3	3	3	3	3	3	3	3	2	3	3	3	3	3	3	3	3
799	H3GA0044314	1	3	1	1	2	1	1	2	1	2	1	0	1	1	2	2	3	3	3	3
800	ASGA0069536	3	1	3	3	2	3	3	2	3	2	3	2	3	3	2	2	1	1	1	1
801	H3GA0044319	1	3	1	1	2	1	1	2	1	2	1	2	1	1	2	2	3	3	3	3
802	MARC0092325	1	3	1	1	2	1	1	2	1	2	1	0	1	1	2	2	3	3	3	3
803	MARC0060353	3	1	3	3	3	3	3	2	3	2	3	2	3	3	2	2	1	1	2	1
804	MARC0095127	3	2	3	3	3	3	3	3	3	3	3	0	3	3	2	3	3	3	2	3
805	ALGA0106762	1	1	1	1	2	1	1	1	1	1	1	1	1	1	1	1	1	1	2	1
806	ALGA0085315	3	2	3	3	2	3	3	2	3	2	3	0	3	3	3	2	2	1	2	1
807	H3GA0044342	3	3	3	3	2	3	3	3	3	3	3	2	3	3	2	3	2	3	1	3
808	ALGA0085309	3	2	3	3	2	3	3	2	3	2	3	0	3	3	3	2	2	1	2	1
809	ASGA0102258	1	1	1	2	2	1	1	1	1	1	1	1	1	1	1	1	1	1	2	1
810	MARC0005882	3	3	3	2	2	3	3	3	3	3	3	3	3	3	3	3	3	3	2	3
811	ASGA0069588	1	2	1	1	2	1	1	2	1	2	1	0	1	1	1	2	3	3	2	3
812	M1GA0020296	1	2	1	1	2	1	1	2	1	2	1	0	1	1	1	2	3	3	2	3
813	ALGA0085331	3	2	3	3	2	3	3	2	3	2	3	0	3	3	3	2	1	1	2	1
814	H3GA0044353	3	2	3	3	2	3	3	2	3	2	3	2	3	3	2	2	1	1	1	1
815	H3GA0044354	1	1	1	1	2	1	1	1	1	1	1	1	1	1	1	1	1	1	2	1
816	MARC0022000	3	3	3	3	2	3	3	3	3	3	3	3	3	3	3	3	3	3	2	3
817	ALGA0085344	3	3	3	2	2	3	3	3	3	3	3	3	3	3	3	3	3	3	2	3
818	ALGA0085350	1	1	1	2	2	1	1	1	1	1	1	1	1	1	1	1	2	1	2	1
819	ALGA0085353	3	2	3	2	2	3	3	2	3	2	3	2	3	3	2	2	1	1	1	1
820	ASGA0069603	1	2	1	1	1	1	1	2	1	2	1	0	1	1	1	2	2	3	1	3
821	ALGA0085358	1	2	1	1	1	1	1	2	1	2	1	0	1	1	1	2	2	3	1	3
822	ALGA0085362	1	1	1	2	2	1	1	1	1	1	1	2	1	1	2	1	2	1	3	1
823	MARC0042054	1	1	1	2	2	1	1	1	1	1	1	2	1	1	2	1	2	1	3	1
824	MARC0030249	1	2	1	1	1	1	1	2	1	2	1	0	1	1	1	2	2	3	1	3
825	MARC0028639	1	1	1	2	1	1	1	1	1	1	1	1	1	1	1	1	1	1	1	1
826	H3GA0044364	3	3	3	3	2	3	3	3	3	3	3	3	3	3	3	3	2	3	2	3
827	H3GA0044365	3	3	3	3	2	3	3	3	3	3	3	2	3	3	2	3	2	3	1	3
828	MARC0030980	1	1	1	1	2	1	1	1	1	1	1	2	1	1	2	1	2	1	3	1
829	ASGA0069615	1	1	1	1	2	1	1	1	1	1	1	1	1	1	1	1	2	1	2	1
830	ASGA0069618	1	2	1	2	2	1	1	2	1	2	1	0	1	1	1	2	3	3	2	3
831	ALGA0085394	1	2	1	2	2	1	1	2	1	2	1	0	1	1	1	2	3	3	2	3
832	ALGA0085398	1	1	1	2	2	1	1	1	1	1	1	1	1	1	1	1	1	1	2	1
833	ASGA0069628	1	1	1	1	1	1	1	1	1	1	1	2	1	1	2	1	2	1	2	1
834	ALGA0085405	3	3	3	3	3	3	3	3	3	3	3	2	3	3	2	3	2	3	2	3
835	ASGA0069631	1	1	1	1	1	1	1	1	1	1	1	2	1	1	2	1	2	1	2	1
836	ALGA0085412	1	2	1	2	1	1	1	1	1	1	1	0	1	1	2	1	2	1	1	1
837	ALGA0112278	1	2	1	2	1	1	1	1	1	1	1	0	1	1	2	1	2	1	1	1
838	ASGA0106157	3	2	3	2	3	3	3	3	3	3	3	0	3	3	2	3	2	3	3	3
839	MARC0098560	3	2	3	3	3	3	3	3	3	3	3	0	3	3	2	3	2	3	3	3
840	DRGA0015140	1	3	1	2	1	1	1	2	1	2	1	0	1	1	3	2	3	3	2	3
841	DRGA0015141	0	1	0	0	3	0	0	0	3	2	3	2	0	0	1	2	1	1	2	1
842	ALGA0085422	3	1	3	2	3	3	3	2	3	2	3	2	3	3	1	2	1	1	2	1
843	MARC0044358	3	1	3	2	3	3	3	2	3	2	3	2	3	3	1	2	1	1	2	1
844	ALGA0085430	1	3	1	2	1	1	1	2	1	2	1	0	1	1	3	2	3	3	2	3
845	ALGA0085436	3	3	3	3	2	3	3	3	3	3	3	3	3	3	3	3	3	3	2	3
846	ALGA0085441	1	2	1	1	1	1	1	1	1	1	1	2	1	1	3	1	1	1	2	1
847	ALGA0109303	1	2	1	1	1	1	1	1	1	1	1	2	1	1	3	1	1	1	2	1
848	MARC0043488	3	2	3	2	3	3	3	3	3	3	3	2	3	3	1	3	3	3	2	3
849	ASGA0102277	1	3	1	2	2	1	1	2	1	2	1	2	1	1	3	2	3	3	3	3
850	DRGA0015145	3	3	3	2	2	3	3	3	3	3	3	3	3	3	3	3	2	3	2	3
851	ASGA0069641	1	2	1	2	1	1	1	2	1	2	1	0	1	1	1	2	3	3	1	3
852	ALGA0085445	1	2	1	2	1	1	1	2	1	2	1	0	1	1	1	2	3	3	1	3
853	H3GA0044376	1	2	1	2	1	1	1	2	1	2	1	0	1	1	1	2	3	3	1	3
854	ALGA0085452	1	2	1	2	1	1	1	2	1	2	1	0	1	1	1	2	3	3	1	3
855	MARC0000855	3	2	3	2	2	3	3	2	3	2	3	0	3	3	3	2	1	1	2	1
856	ASGA0069644	1	2	1	2	2	1	1	2	1	2	1	0	1	1	1	2	3	3	2	3
857	H3GA0044381	1	2	1	1	2	1	1	1	1	1	1	2	1	1	3	1	1	1	3	1
858	ALGA0085462	1	2	1	2	2	1	1	2	1	2	1	2	1	1	2	2	3	3	3	3
859	H3GA0044383	1	2	1	1	1	1	1	1	1	1	1	0	1	1	2	1	1	1	1	1
860	MARC0071088	1	2	1	1	1	1	1	1	1	1	1	0	1	1	2	1	1	1	1	1
861	ALGA0085464	3	2	3	2	2	3	3	3	3	3	3	3	3	3	2	3	2	3	2	3
862	MARC0073466	1	2	1	2	1	1	1	2	1	2	1	2	1	1	2	2	3	3	2	3
863	DRGA0015149	1	1	1	1	1	1	1	1	1	1	1	2	1	1	2	1	1	1	2	1
864	ASGA0069650	1	2	1	2	1	1	1	2	1	2	1	1	1	1	1	2	3	3	1	3
865	ALGA0085471	1	1	1	1	1	1	1	1	1	1	1	2	1	1	2	1	1	1	2	1
866	ASGA0069653	3	3	3	2	3	3	3	3	3	3	3	3	3	3	3	3	2	3	3	3
867	ASGA0089873	1	2	1	1	1	1	1	2	1	2	1	2	1	1	2	2	2	3	2	3
868	DRGA0015151	3	3	3	3	3	3	3	3	3	3	3	2	3	3	2	3	3	3	2	3
869	ALGA0085478	1	2	2	1	1	1	1	1	1	1	1	2	2	1	3	1	1	1	2	1
870	MARC0054210	3	3	3	3	3	3	3	3	3	3	3	2	3	3	2	3	3	3	2	3
871	MARC0017454	3	3	3	3	3	3	3	3	3	3	3	2	3	3	2	3	3	3	2	3
872	ASGA0083192	3	2	2	3	3	3	3	3	3	3	3	0	2	3	2	3	3	3	3	3
873	ASGA0091879	3	2	3	2	3	3	3	2	3	3	3	2	3	3	0	2	1	1	2	2
874	ALGA0118148	3	2	3	2	3	3	3	2	3	3	3	2	3	3	2	2	1	1	2	2
875	ALGA0085500	1	2	2	1	2	1	1	1	1	1	1	0	2	1	2	1	1	1	2	1
876	ASGA0069666	1	3	2	1	1	1	1	2	1	1	1	2	2	1	2	2	2	3	1	2
877	MARC0087163	1	1	1	2	1	1	1	1	1	1	1	1	1	1	1	1	2	1	1	1
878	MARC0072559	3	3	3	2	3	3	3	3	3	3	3	3	3	3	3	3	2	3	3	3
879	ASGA0069681	3	2	3	2	3	3	3	2	3	3	3	0	3	3	3	2	1	1	3	2
880	DRGA0015156	1	2	1	1	1	1	1	2	1	1	1	0	1	1	1	2	2	3	1	2
881	ASGA0069687	3	3	3	2	3	3	3	3	3	3	3	3	3	3	3	3	2	3	3	3
882	ALGA0085547	1	1	1	2	2	1	1	1	1	1	1	2	1	1	2	1	2	1	3	1
883	ASGA0069714	1	2	1	2	1	1	1	2	1	1	1	0	1	1	1	2	3	3	1	2
884	ALGA0085575	3	2	2	3	3	3	3	3	3	3	3	0	2	3	2	3	2	3	3	3
885	ALGA0085563	1	2	1	1	1	1	1	2	1	1	1	0	1	1	1	2	2	3	1	2
886	ALGA0085561	3	1	2	2	3	3	3	2	3	3	3	2	2	3	2	2	1	1	3	2
887	ASGA0069701	3	3	3	3	2	3	3	3	3	3	3	2	3	3	2	3	3	3	1	3
888	ALGA0085552	3	1	2	3	2	3	3	2	3	3	3	2	2	3	1	2	1	1	1	2
889	H3GA0056299	1	1	1	2	1	1	1	1	1	1	1	1	1	1	1	1	1	1	1	1
890	ALGA0085579	3	1	2	2	3	3	3	2	3	3	3	2	2	3	2	2	1	1	3	2
891	ALGA0085585	1	3	2	2	1	1	1	2	1	1	1	2	2	1	2	2	3	3	1	2
892	ALGA0085581	1	3	2	2	1	1	1	2	1	1	1	2	2	1	2	2	3	3	1	2
893	ALGA0085588	3	1	2	2	3	3	3	2	3	3	3	2	2	3	2	2	1	1	3	2
894	ALGA0085592	1	2	1	2	1	1	1	2	1	1	1	0	1	1	1	2	3	3	1	2
895	ALGA0085594	1	2	1	2	1	1	1	2	1	1	1	0	1	1	1	2	3	3	1	2
896	MARC0114886	3	2	3	2	2	3	3	2	3	3	3	2	3	3	2	2	1	1	1	2
897	MARC0030550	1	3	2	2	1	1	1	2	1	1	1	2	2	1	2	2	3	3	1	2
898	ALGA0107714	1	3	0	0	1	1	1	0	1	1	1	0	2	1	2	2	3	3	1	0
899	ALGA0104377	1	1	1	2	1	1	1	1	1	1	1	1	1	1	1	1	2	1	1	1
900	ASGA0092296	3	3	3	3	2	3	3	3	3	3	3	2	3	3	2	3	3	3	1	3
901	MARC0051236	1	2	1	2	2	1	1	2	1	1	1	2	1	1	2	2	3	3	3	2
902	ALGA0104875	3	3	3	2	2	3	3	3	3	3	3	2	3	3	2	3	2	3	1	3
903	DRGA0015165	3	2	3	2	2	3	3	2	3	3	3	2	3	3	2	2	2	1	1	2
904	ALGA0085623	3	2	2	3	3	3	3	3	3	3	3	0	2	3	2	3	2	3	3	3
905	ASGA0069739	1	2	1	2	1	1	1	2	1	1	1	0	1	1	1	2	2	3	1	2
906	ALGA0085622	3	2	3	3	3	3	3	2	3	3	3	0	3	3	3	2	2	1	3	2
907	ASGA0069738	1	2	1	2	1	1	1	2	1	1	1	0	1	1	1	2	2	3	1	2
908	ALGA0085627	1	2	1	1	1	1	1	2	1	1	1	0	1	1	1	2	2	3	1	2
909	H3GA0044432	3	3	3	3	2	3	3	3	3	3	3	2	3	3	2	3	3	3	1	3
910	ALGA0103132	3	1	2	3	2	3	3	2	3	3	3	2	2	3	1	2	2	1	1	2
911	MARC0071363	3	1	2	3	2	3	3	2	3	3	3	2	2	3	1	2	2	1	1	2
912	ASGA0082760	3	1	2	3	2	3	3	2	3	3	3	2	2	3	1	2	2	1	1	2
913	ALGA0120367	3	3	3	3	2	3	3	3	3	3	3	2	3	3	2	3	3	3	1	3
914	ASGA0090154	1	3	2	1	2	1	1	2	1	1	1	0	2	1	2	2	2	3	2	2
915	ALGA0104105	1	2	1	2	2	1	1	2	1	1	1	0	1	1	1	2	2	3	2	3
916	H3GA0053123	3	1	2	2	2	3	3	2	3	3	3	0	2	3	1	2	1	1	1	1
917	H3GA0044450	1	2	2	2	1	1	1	1	1	1	1	2	2	1	3	1	1	1	2	1
918	DRGA0015167	1	2	1	1	2	1	1	2	1	1	1	1	1	1	1	2	2	3	2	3
919	DRGA0015166	1	2	2	1	1	1	1	1	1	1	1	2	2	1	2	1	2	1	2	1
920	ALGA0085654	1	1	1	0	1	1	0	1	1	0	1	1	1	1	1	0	2	0	1	1
921	H3GA0044457	3	2	2	3	3	3	3	3	3	3	3	2	2	3	2	3	3	3	2	3
922	ASGA0069769	3	1	2	2	2	3	3	2	3	3	3	2	2	3	2	2	1	1	1	1
923	ALGA0085678	3	1	2	2	2	3	3	2	3	3	3	2	2	3	2	2	1	1	1	1
924	ALGA0085680	1	3	2	2	2	1	1	2	1	1	1	2	2	1	2	2	3	3	3	3
925	H3GA0044463	3	1	2	2	2	3	3	2	3	3	3	2	2	3	2	2	1	1	1	1
926	ALGA0107554	3	1	2	3	2	3	3	2	3	3	3	0	2	3	2	2	2	1	1	1
927	H3GA0044467	1	3	2	1	2	1	1	2	1	1	1	2	2	1	2	2	2	3	3	3
928	MARC0020726	1	2	2	1	1	1	1	1	1	1	1	2	2	1	2	1	1	1	2	1
929	MARC0003770	3	2	3	3	2	3	3	2	3	3	3	0	3	3	3	2	2	1	2	1
930	ASGA0104505	1	2	1	2	1	1	1	2	1	1	1	0	1	1	1	2	2	3	1	2
931	ASGA0069782	1	2	2	1	2	1	1	1	1	1	1	2	2	1	2	1	2	1	3	2
932	MARC0022791	1	2	2	1	2	1	1	1	1	1	1	2	2	1	2	1	2	1	3	2
933	MARC0057558	1	2	2	1	2	1	1	1	1	1	1	2	2	1	2	1	2	1	3	2
934	H3GA0044471	1	1	1	1	2	1	1	1	1	1	1	1	1	1	1	1	1	1	2	2
935	ALGA0085733	3	2	2	3	3	3	3	3	3	3	3	2	2	0	2	3	2	3	2	3
936	ASGA0069793	3	0	0	3	3	3	3	3	3	3	3	0	0	0	2	3	0	3	0	3
937	MARC0041764	1	2	2	1	1	1	1	1	1	1	1	2	2	2	2	1	2	1	2	1
938	ALGA0085736	3	1	2	2	3	3	3	2	3	3	3	2	2	2	2	2	1	1	2	2
939	ASGA0069796	1	1	1	1	2	1	1	1	1	1	1	1	1	1	1	1	1	1	2	2
940	MARC0019195	1	1	1	1	2	1	1	1	1	1	1	1	1	1	1	1	1	1	2	2
941	DRGA0015195	3	1	2	2	3	3	3	2	3	3	3	0	2	2	2	2	1	1	1	1
942	H3GA0053056	1	2	1	2	1	1	1	2	1	1	1	0	1	1	1	2	2	3	2	3
943	ASGA0069806	3	2	3	2	3	3	3	2	3	3	3	0	3	3	3	2	2	1	2	1
944	ASGA0069800	3	3	3	2	3	3	3	3	3	3	3	3	3	3	3	3	3	3	2	2
945	ALGA0122328	3	2	2	3	3	3	3	3	3	3	3	2	2	2	2	3	2	3	1	2
946	ALGA0121916	3	3	3	2	3	3	3	3	3	3	3	3	3	3	3	3	3	3	3	3
947	ASGA0069810	3	2	3	3	3	3	3	2	3	3	3	0	3	3	3	2	2	1	2	1
948	ASGA0069809	3	2	3	3	3	3	3	2	3	3	3	0	3	3	3	2	2	1	2	1
949	MARC0077856	3	3	3	2	3	3	3	3	3	3	3	3	3	3	3	3	3	3	3	3
950	ALGA0085771	1	2	1	1	1	1	1	2	1	1	1	0	1	1	1	2	2	3	2	3
951	MARC0088091	3	1	2	2	3	3	3	2	3	3	3	2	2	2	2	2	1	1	2	2
952	H3GA0044485	3	1	2	2	3	3	3	2	3	3	3	2	2	2	2	2	1	1	2	2
953	ALGA0085775	1	1	1	1	1	1	1	1	1	1	1	1	1	1	1	1	1	1	2	2
954	ALGA0085780	1	2	1	1	1	1	1	2	1	1	1	0	1	1	1	2	2	3	2	3
955	DRGA0015200	3	1	2	2	3	3	3	2	3	3	3	2	2	2	2	2	1	1	1	1
956	DRGA0015202	3	1	2	2	3	3	3	2	3	3	3	0	2	2	2	2	1	1	1	1
957	DRGA0015203	1	2	1	2	1	1	1	2	1	1	1	1	1	1	1	2	2	3	2	3
958	ASGA0098459	1	3	2	1	1	1	1	2	1	1	1	2	2	2	2	2	3	3	2	2
959	ASGA0098017	3	1	2	3	3	3	3	2	3	3	3	2	2	2	2	2	1	1	2	2
960	ASGA0093725	1	3	2	1	1	1	1	2	1	1	1	2	2	2	2	2	3	3	2	2
961	H3GA0044491	3	1	2	3	3	3	3	2	3	3	3	2	2	2	2	2	1	1	2	2
962	H3GA0044490	1	2	1	2	1	1	1	2	1	1	1	0	1	1	1	2	2	3	2	3
963	ASGA0069829	3	1	2	2	3	3	3	2	3	3	3	2	2	2	2	2	1	1	1	1
964	MARC0041782	3	3	3	2	3	3	3	3	3	3	3	3	3	3	3	3	3	3	2	2
965	ALGA0085795	3	2	3	3	3	3	3	2	3	3	3	0	3	3	3	2	2	1	2	1
966	ASGA0099359	3	2	2	3	3	3	3	3	3	3	3	2	2	2	2	3	2	3	1	2
967	ALGA0085805	3	1	2	3	3	3	3	2	3	3	3	2	2	2	2	2	1	1	1	1
968	ALGA0085807	1	3	2	1	1	1	1	2	1	1	1	2	2	2	2	2	3	3	3	3
969	H3GA0044495	3	2	2	3	3	3	3	3	3	3	3	2	2	2	2	3	2	3	2	3
970	ALGA0104526	3	1	2	3	2	3	3	2	3	3	3	2	2	2	1	2	1	1	1	1
971	ALGA0085809	3	3	3	3	3	3	3	3	3	3	3	3	3	3	3	3	3	3	2	2
972	MARC0004101	3	2	2	3	2	3	3	3	3	3	3	2	2	2	1	3	2	3	2	3
973	MARC0011264	1	3	2	1	2	1	1	2	1	1	1	2	2	2	3	2	3	3	3	3
974	ASGA0095387	1	3	2	1	2	1	1	2	1	1	1	2	2	2	3	2	3	3	3	3
975	H3GA0044497	1	3	2	1	2	1	1	2	1	1	1	2	2	2	3	2	3	3	2	2
976	ALGA0085815	3	1	2	3	2	3	3	2	3	3	3	2	2	2	1	2	1	1	1	1
977	ASGA0069841	1	3	2	1	2	1	1	2	1	1	1	0	2	2	3	2	3	3	3	3
978	MARC0000276	1	3	2	1	2	1	1	2	1	1	1	0	2	2	3	2	3	3	3	3
979	MARC0106792	3	1	2	3	2	3	3	2	3	3	3	0	1	2	1	2	1	1	1	1
980	ALGA0085823	1	3	2	1	2	1	1	2	1	1	1	0	3	2	3	2	3	3	3	3
981	ALGA0085825	1	3	2	1	2	1	1	2	1	1	1	2	3	2	3	2	3	3	3	3
982	MARC0015998	3	1	2	3	2	3	3	2	3	3	3	2	1	2	1	2	1	1	2	2
983	H3GA0044504	3	1	2	3	2	3	3	2	3	3	3	2	1	2	1	2	1	1	2	2
984	MARC0033363	1	2	2	1	2	1	1	1	1	1	1	2	3	2	3	1	2	1	3	2
985	ALGA0085839	3	1	2	3	2	3	3	2	3	3	3	2	1	2	1	2	1	1	1	1
986	ALGA0085842	1	3	2	1	2	1	1	2	1	1	1	0	3	2	3	2	3	3	2	2
987	MARC0083654	3	2	3	3	3	3	3	2	3	3	3	0	3	3	3	2	2	1	3	2
988	ALGA0085845	3	2	3	3	3	3	3	2	3	3	3	0	3	3	3	2	2	1	2	1
989	ASGA0069845	3	2	3	3	3	3	3	2	3	3	3	0	3	3	3	2	2	1	2	1
990	ASGA0069847	1	1	1	1	1	1	1	1	1	1	1	1	1	1	1	1	1	1	2	2
991	MARC0039742	1	2	1	1	1	1	1	2	1	1	1	1	1	1	1	2	2	3	1	2
992	ALGA0085846	1	1	1	1	1	1	1	1	1	1	1	1	1	1	1	1	1	1	2	2
993	MARC0036342	3	2	2	3	2	3	3	3	3	3	3	2	1	2	1	3	2	3	2	3
994	ALGA0085853	1	2	2	1	2	1	1	1	1	1	1	2	3	2	3	1	2	1	3	2
995	ALGA0085850	1	2	2	1	2	1	1	1	1	1	1	2	3	2	3	1	2	1	3	2
996	ALGA0085847	3	2	2	3	2	3	3	3	3	3	3	2	1	2	1	3	2	3	1	2
997	MARC0004021	3	1	2	3	2	3	3	2	3	3	3	2	1	2	1	2	1	1	2	2
998	MARC0090501	3	1	2	3	2	3	3	2	3	3	3	2	1	2	1	2	1	1	2	2
999	ALGA0085859	3	1	2	3	2	3	3	2	3	3	3	2	1	2	1	2	1	1	2	2
1000	ALGA0085860	1	3	2	1	2	1	1	2	1	1	1	2	3	2	3	2	3	3	2	2
1001	DRGA0015214	1	3	2	1	2	1	1	2	1	1	1	2	3	2	3	2	3	3	3	3
1002	ASGA0069853	1	2	1	1	1	1	1	2	1	1	1	0	1	1	1	2	2	3	1	2
1003	ALGA0085871	3	2	3	3	3	3	3	2	3	3	3	0	3	3	3	2	2	1	3	2
1004	MARC0053168	3	2	3	3	3	3	3	2	3	3	3	0	3	3	3	2	2	1	3	2
1005	MARC0005812	3	2	2	3	2	3	3	3	3	3	3	2	1	2	1	3	2	3	1	2
1006	MARC0058320	3	2	2	3	2	3	3	3	3	3	3	2	1	2	1	3	2	3	1	2
1007	ASGA0096781	1	3	2	1	2	1	1	2	1	1	1	2	3	2	3	2	3	3	3	3
1008	ASGA0069856	1	2	2	1	2	1	1	1	1	1	1	2	3	2	3	1	2	1	3	2
1009	ALGA0085877	1	3	2	1	2	1	1	2	1	1	1	2	3	2	3	2	3	3	2	2
1010	ALGA0085872	3	2	3	3	3	3	3	2	3	3	3	0	3	3	3	2	2	1	3	2
1011	ALGA0085879	1	2	1	1	1	1	1	2	1	1	1	0	1	1	1	2	2	3	1	2
1012	ASGA0069860	3	3	3	3	3	3	3	3	3	3	3	3	3	3	3	3	3	3	2	2
1013	ALGA0085880	3	1	2	3	2	3	3	3	3	3	3	0	1	2	1	3	1	2	1	1
1014	ALGA0085893	3	2	2	3	2	3	3	3	3	3	3	3	2	2	2	3	2	3	2	2
1015	ASGA0069863	1	1	1	1	1	1	1	1	1	1	1	1	1	1	1	1	1	1	2	2
1016	ALGA0085911	1	2	1	1	1	1	1	2	1	1	1	2	2	1	2	2	2	3	3	3
1017	MARC0014566	1	2	1	1	1	1	1	2	1	1	1	2	2	1	2	2	2	3	3	3
1018	ALGA0085904	3	2	3	3	3	3	3	2	3	3	3	2	2	3	2	2	2	1	2	2
1019	ALGA0085908	1	0	1	1	1	1	1	0	1	1	1	0	2	1	0	0	0	3	0	0
1020	ASGA0069866	1	2	1	1	1	1	1	2	1	1	1	2	2	1	2	2	2	3	2	2
1021	MARC0052822	1	2	1	1	1	1	1	2	1	1	1	0	1	1	1	2	2	3	1	2
1022	H3GA0056478	1	2	2	1	2	1	1	1	1	1	1	2	3	2	3	1	2	1	3	2
1023	ASGA0069867	1	1	1	1	1	1	1	1	1	1	1	2	2	1	2	1	1	1	2	1
1024	ALGA0085921	0	0	1	1	1	1	1	0	1	0	0	2	2	1	2	1	1	0	2	1
1025	ALGA0085928	3	3	3	3	3	3	3	3	3	3	3	2	2	3	2	3	3	3	1	2
1026	DRGA0015215	1	2	2	1	2	1	1	1	1	1	1	2	3	2	3	1	2	1	3	2
1027	ALGA0122104	1	1	1	1	1	1	1	1	1	1	1	0	2	1	2	1	1	1	3	2
1028	ALGA0085937	1	1	1	1	1	1	1	1	1	1	1	0	2	1	2	1	1	1	3	2
1029	MARC0049283	3	3	3	3	3	3	3	3	3	3	3	3	3	3	3	3	3	3	2	2
1030	ALGA0085946	3	3	3	3	3	3	3	3	3	3	3	3	3	3	3	3	3	3	2	2
1031	ALGA0085953	1	1	1	1	1	1	1	1	1	1	1	0	2	1	2	1	1	1	2	1
1032	ASGA0069883	3	3	2	3	2	3	3	3	3	3	3	2	2	2	2	2	2	3	2	2
1033	ASGA0069890	1	1	2	1	2	1	1	1	1	1	1	2	3	2	3	2	2	1	3	2
1034	ALGA0085969	1	1	1	1	1	1	1	1	1	1	1	0	2	1	2	2	1	1	2	1
1035	ASGA0069884	3	3	3	3	3	3	3	3	3	3	3	2	2	3	2	3	3	3	2	3
1036	MARC0033607	3	3	3	3	3	3	3	3	3	3	3	0	2	3	2	3	3	3	2	3
1037	H3GA0044545	3	3	3	3	3	3	3	3	3	3	3	2	2	3	2	3	3	3	2	3
1038	ALGA0085978	3	3	3	3	3	3	3	3	3	3	3	2	2	3	2	3	3	3	2	3
1039	MARC0021796	3	3	3	3	3	3	3	3	3	3	3	0	2	3	2	3	3	3	2	3
1040	MARC0046707	3	3	3	3	3	3	3	3	3	3	3	2	2	3	2	2	3	3	2	3
1041	ALGA0085987	3	3	3	3	3	3	3	3	3	3	3	2	2	3	2	3	3	3	2	3
1042	H3GA0044550	3	3	3	3	3	3	3	3	3	3	3	0	2	3	2	3	3	3	2	3
1043	ALGA0085989	3	3	3	3	3	3	3	3	3	3	3	2	2	3	2	3	3	3	2	3
1044	MARC0098380	1	1	1	1	1	1	1	1	1	1	1	0	1	1	1	2	1	1	1	1
1045	H3GA0044555	3	3	3	3	3	3	3	3	3	3	3	2	3	3	3	2	3	3	3	3
1046	ALGA0085996	1	1	1	1	1	1	1	1	1	1	1	0	2	1	2	1	1	1	2	1
1047	ASGA0069907	1	1	1	1	1	1	1	1	1	1	1	0	2	1	2	1	1	1	2	1
1048	ASGA0069910	3	3	3	3	3	3	3	3	3	3	3	2	2	3	2	3	3	3	2	3
1049	H3GA0044562	1	1	1	1	1	1	1	1	1	1	1	2	2	1	2	1	1	1	2	1
1050	ASGA0069921	1	1	1	1	1	1	1	1	1	1	1	2	2	1	2	1	1	1	2	1
1051	M1GA0020334	1	1	1	1	1	1	1	1	1	1	1	2	2	1	2	1	1	1	2	1
1052	ASGA0069923	1	1	1	1	1	1	1	1	1	1	1	2	2	1	2	1	1	1	2	1
1053	MARC0027471	3	3	3	3	3	3	3	3	3	3	3	2	2	3	2	3	3	3	2	3
1054	ASGA0069943	1	1	2	1	2	1	1	1	1	1	2	2	3	2	3	1	2	1	3	2
1055	ALGA0086039	1	1	1	1	1	1	1	1	1	1	1	2	2	1	2	1	1	1	2	1
1056	H3GA0044584	1	1	1	1	1	1	1	1	1	1	1	2	2	1	2	1	1	1	2	1
1057	ASGA0069935	3	3	3	3	3	3	3	3	3	3	3	2	2	3	2	3	3	3	2	3
1058	ASGA0069933	3	3	3	3	3	3	3	3	3	3	3	2	2	3	2	3	3	3	2	3
1059	H3GA0044577	1	1	2	1	2	1	1	1	1	1	2	1	2	2	2	1	2	1	2	2
1060	H3GA0044575	1	1	2	1	2	1	1	1	1	1	2	2	3	2	3	1	2	1	3	2
1061	ALGA0111019	3	3	3	3	3	3	3	3	3	3	3	2	2	3	2	3	3	3	2	3
1062	MARC0109292	3	3	3	3	3	3	3	3	3	3	3	2	2	3	2	3	3	3	2	3
1063	ASGA0098637	3	3	3	3	3	3	3	3	3	3	3	2	2	3	2	3	3	3	2	3
1064	ALGA0086047	1	1	1	1	1	1	1	1	1	1	1	2	2	1	2	1	1	1	2	1
1065	ASGA0069949	1	1	1	1	1	1	1	1	1	1	1	2	2	1	2	1	1	1	2	1
1066	ALGA0086044	3	3	3	3	3	3	3	3	3	3	3	2	2	3	2	3	3	3	2	3
1067	ALGA0086046	3	3	3	3	3	3	3	3	3	3	3	2	2	3	2	2	3	3	2	3
1068	ASGA0069947	1	2	1	1	1	1	1	2	1	1	1	0	2	1	2	3	2	3	2	2
1069	ALGA0086059	1	1	1	1	1	1	1	1	1	1	1	0	2	1	2	2	1	1	2	1
1070	ASGA0069959	1	1	1	1	1	1	1	1	1	1	1	2	1	1	1	2	1	1	1	1
1071	MARC0035803	3	2	3	3	3	3	3	2	3	3	3	2	3	3	3	1	2	1	3	2
1072	MARC0031208	3	2	2	3	3	3	3	2	3	3	2	0	1	2	2	1	1	1	1	1
1073	ASGA0069971	1	1	2	1	1	1	1	1	1	1	2	2	2	2	1	2	2	1	2	2
1074	ASGA0069976	3	2	2	3	3	3	3	2	3	3	2	0	2	2	3	2	1	1	2	1
1075	DRGA0015227	1	1	0	1	1	1	1	1	1	1	1	2	2	1	2	2	1	1	2	1
1076	MARC0090491	3	3	3	3	3	3	3	3	3	3	3	0	2	3	2	2	3	3	2	3
1077	ASGA0069980	1	1	2	1	1	1	1	1	1	1	1	2	3	2	2	2	2	1	2	1
1078	M1GA0020353	3	3	2	3	3	3	3	3	3	3	3	2	1	2	2	2	2	3	2	3
1079	M1GA0020351	3	3	2	3	3	3	3	3	3	3	3	3	2	2	3	3	2	3	3	3
1080	H3GA0044607	1	1	1	1	1	1	1	1	1	1	1	2	2	1	2	2	1	1	2	1
1081	ALGA0086082	3	2	3	3	3	3	3	2	3	3	2	0	3	3	3	2	2	1	2	1
1082	ASGA0069996	1	1	1	1	1	1	1	1	1	1	1	2	2	1	2	2	1	1	2	1
1083	ALGA0086085	3	3	3	3	3	3	3	3	3	3	2	0	2	3	2	2	3	3	1	2
1084	DRGA0015232	3	3	3	3	3	3	3	3	3	3	3	2	2	3	2	2	3	3	2	3
1085	ALGA0086091	1	2	2	1	1	1	1	2	1	1	1	0	3	2	2	3	3	3	3	3
1086	ALGA0086093	3	2	2	3	3	3	3	2	3	3	3	0	2	2	3	2	1	1	2	1
1087	ALGA0086094	1	2	2	1	1	1	1	2	1	1	1	2	2	2	1	3	3	3	2	3
1088	ASGA0094816	3	2	2	3	3	3	3	2	3	3	3	0	1	2	2	1	1	1	1	1
1089	ALGA0086095	1	2	2	1	1	1	1	2	1	1	1	0	3	2	2	3	3	3	3	3
1090	ASGA0070005	3	3	3	3	3	3	3	3	3	3	3	2	3	3	3	2	3	3	3	3
1091	ALGA0086099	3	3	3	3	3	3	3	3	3	3	3	0	2	3	2	2	3	3	1	2
1092	ASGA0097642	1	1	1	1	1	1	1	1	1	1	1	0	2	1	2	2	1	1	2	1
1093	MARC0082350	1	2	1	1	1	1	1	2	1	1	2	0	1	1	1	2	2	3	1	2
1094	ASGA0070006	3	2	2	3	3	3	3	2	3	3	2	0	2	2	3	2	1	1	2	1
1095	M1GA0020355	1	2	2	1	1	1	1	2	1	1	2	2	3	2	2	2	3	3	3	3
1096	ALGA0086102	3	2	2	3	3	3	3	2	3	3	2	0	2	2	3	2	1	1	2	1
1097	ALGA0086110	3	2	2	3	3	3	3	2	3	3	2	0	2	2	3	2	1	1	2	1
1098	ALGA0086113	1	1	2	1	1	1	1	1	1	1	1	2	3	2	2	1	2	1	2	1
1099	ASGA0102915	3	2	2	3	3	3	3	2	3	3	2	2	1	2	2	2	1	1	1	1
1100	ASGA0070013	1	1	2	1	1	1	1	1	1	1	1	2	3	2	2	1	2	1	2	1
1101	M1GA0020358	3	2	2	3	3	3	3	2	3	3	2	0	2	2	3	2	1	1	3	2
1102	DRGA0015245	1	1	2	1	1	1	1	1	1	1	1	1	2	2	1	1	2	1	2	2
1103	ALGA0086120	3	3	2	3	3	3	3	3	3	3	3	3	2	2	3	3	2	3	2	2
1104	MARC0085417	3	2	2	3	3	3	3	2	3	3	2	0	2	2	3	2	1	1	2	1
1105	H3GA0044638	3	2	2	3	3	3	3	2	3	3	2	0	2	2	3	2	1	1	2	1
1106	H3GA0052345	3	2	3	3	3	3	3	2	3	3	3	3	3	3	3	2	2	1	2	1
1107	MARC0056296	3	2	3	3	3	3	3	2	3	3	3	0	3	3	3	2	2	1	2	1
1108	H3GA0044642	1	2	1	1	1	1	1	2	1	1	1	0	1	1	1	2	2	3	2	3
1109	DRGA0015252	1	2	1	1	1	1	1	2	1	1	1	2	1	1	1	3	2	3	2	3
1110	ASGA0070028	0	3	1	0	0	0	0	3	0	0	3	3	0	0	0	3	2	3	3	3
1111	ALGA0086138	3	3	3	3	3	3	3	3	3	3	3	2	3	3	3	2	3	3	3	3
1112	ALGA0113914	1	1	1	1	1	1	1	1	1	1	1	2	1	1	1	2	1	1	1	1
1113	ALGA0086145	3	3	2	3	3	3	3	2	3	3	2	3	1	2	2	2	1	1	1	1
1114	MARC0043278	1	1	2	1	1	1	1	2	1	1	2	2	3	2	2	3	3	3	3	3
1115	ASGA0070039	1	1	1	1	1	1	1	2	1	1	2	2	1	1	1	3	2	3	2	3
1116	DRGA0015258	3	3	2	3	3	3	3	2	3	3	2	2	1	2	2	2	1	1	1	1
1117	ASGA0070042	3	3	2	3	3	3	3	2	3	3	2	3	1	2	2	2	1	1	2	1
1118	ALGA0086151	3	3	3	3	3	3	3	3	3	3	3	2	3	3	3	2	3	3	3	3
1119	ALGA0112336	3	3	3	3	3	3	3	3	3	3	3	2	3	3	3	2	3	3	3	3
1120	ALGA0113306	1	1	1	1	1	1	1	1	1	1	1	2	1	1	1	2	1	1	1	1
1121	MARC0081952	1	1	1	1	1	1	1	1	1	1	1	2	1	1	1	2	1	1	1	1
1122	MARC0021312	3	3	3	3	3	3	3	3	3	3	3	2	3	3	3	2	3	3	3	3
1123	ALGA0086163	1	1	1	1	1	1	1	1	1	1	2	2	1	1	1	2	1	1	1	1
1124	ASGA0070046	3	3	3	3	3	3	3	3	3	3	3	2	3	3	3	2	3	3	3	3
1125	ALGA0086170	1	1	1	1	1	1	1	2	1	1	1	2	1	1	1	3	2	3	1	3
1126	ASGA0070052	1	1	1	1	1	1	1	1	1	1	1	2	1	1	1	2	1	1	1	1
1127	ASGA0070054	3	3	3	3	3	3	3	3	3	3	3	0	3	3	3	2	3	3	3	3
1128	DRGA0015266	1	1	1	1	1	1	1	1	1	1	1	2	1	1	1	2	1	1	1	1
1129	ALGA0086180	1	1	2	1	1	1	1	2	1	1	2	1	3	2	2	2	3	3	2	3
1130	ALGA0086182	1	1	1	1	1	1	1	1	1	1	1	2	1	1	1	2	1	1	1	1
1131	H3GA0044657	1	1	1	1	1	1	1	1	1	1	1	2	1	1	1	2	1	1	1	1
1132	ALGA0086186	1	1	1	1	1	1	1	1	1	1	1	2	1	1	1	2	1	1	1	1
1133	ALGA0086188	1	1	1	1	1	1	1	1	1	1	1	2	1	1	1	2	1	1	1	1
1134	H3GA0044659	3	3	3	3	3	3	3	3	3	3	3	2	3	3	3	2	3	3	3	3
1135	ASGA0070067	3	3	2	3	3	3	3	2	3	3	2	2	1	2	2	2	2	2	2	0
1136	H3GA0044665	1	1	2	1	1	1	1	1	1	1	2	2	3	2	2	2	2	1	2	1
1137	MARC0056836	3	3	3	3	3	3	3	3	3	3	3	2	3	3	3	2	3	3	3	3
1138	ASGA0106449	3	3	3	3	3	3	3	3	3	3	3	2	3	3	3	2	3	3	3	3
1139	ALGA0102957	3	3	3	3	3	3	3	3	3	3	3	2	3	3	3	2	3	3	3	3
1140	ALGA0116061	3	3	3	3	3	3	3	3	3	3	3	2	3	3	3	2	3	3	3	3
1141	MARC0031422	1	1	2	1	1	1	1	2	1	1	1	1	3	2	2	2	3	3	2	3
1142	ALGA0110175	1	1	1	1	1	1	1	2	1	1	1	1	1	1	1	2	2	3	1	2
1143	ALGA0086196	1	1	1	1	1	1	1	1	1	1	1	2	1	1	1	2	1	1	1	1
1144	MARC0011192	1	1	1	1	1	1	1	1	1	1	1	2	1	1	1	2	1	1	1	2
1145	ALGA0086208	3	3	3	3	3	3	3	3	3	3	3	2	3	3	3	2	3	3	3	3
1146	ALGA0086209	1	1	1	1	1	1	1	1	1	1	1	2	1	1	1	2	1	1	1	1
1147	ALGA0086212	3	3	2	3	3	3	3	3	3	3	3	3	1	2	2	3	2	3	2	2
1148	H3GA0044673	3	3	3	3	3	3	3	3	3	3	3	2	3	3	3	2	3	3	3	3
1149	MARC0076093	3	3	2	3	3	3	3	2	3	3	2	3	1	2	2	2	1	1	2	1
1150	ASGA0084612	3	3	2	3	3	3	3	2	3	3	2	3	1	2	0	0	1	1	2	1
1151	MARC0085425	3	3	2	3	3	3	3	2	3	3	2	3	1	2	2	2	1	1	2	1
1152	ALGA0086257	3	3	3	3	3	3	3	3	3	3	3	2	3	3	3	2	3	3	3	3
1153	ALGA0086269	1	1	2	1	1	1	1	2	1	1	2	1	3	2	2	2	3	3	2	2
1154	ALGA0086273	3	3	2	3	3	3	3	3	3	3	2	3	1	2	2	3	2	3	2	3
1155	DRGA0015285	3	3	2	3	3	3	3	3	3	3	2	3	1	2	2	3	2	3	2	3
1156	ALGA0086279	1	1	2	1	1	1	1	1	1	1	2	1	3	2	2	1	2	1	2	1
1157	H3GA0044699	3	3	2	3	3	3	3	3	3	3	2	3	1	2	2	3	2	3	2	3
1158	MARC0009495	1	1	2	1	1	1	1	1	1	1	2	1	3	2	2	1	2	1	2	1
1159	MARC0049797	3	3	2	3	3	3	3	3	3	3	2	3	1	2	2	3	2	3	2	3
1160	H3GA0044702	1	1	2	1	1	1	1	1	1	1	2	1	3	2	2	1	2	1	2	1
1161	ASGA0070135	1	1	2	1	1	1	1	1	1	1	2	1	3	2	2	1	2	1	2	1
1162	ALGA0102969	1	1	2	1	1	1	1	1	1	1	2	2	3	2	2	2	2	1	2	1
1163	ASGA0102478	3	3	2	3	3	3	3	3	3	3	2	0	1	2	2	2	2	3	2	3
1164	MARC0052197	0	0	1	0	0	0	0	3	0	0	0	0	1	1	1	1	0	0	1	0
1165	MARC0080016	3	3	3	3	3	3	3	3	3	3	3	3	3	3	3	3	3	3	2	3
1166	ALGA0114289	3	3	2	3	3	3	3	3	3	3	2	2	1	2	2	2	2	3	2	3
1167	ALGA0086308	1	1	1	1	1	1	1	1	1	1	1	1	1	1	1	1	1	1	2	1
1168	ASGA0070136	3	3	2	3	3	3	3	3	3	3	2	2	1	2	2	2	2	3	1	3
1169	ASGA0070140	1	1	2	1	1	1	1	1	1	1	2	2	3	2	2	2	2	1	2	1
1170	H3GA0044704	3	3	3	3	3	3	3	3	3	3	3	3	3	3	3	3	3	3	3	2
1171	H3GA0044706	1	1	1	1	1	1	1	1	1	1	1	1	1	1	1	1	1	1	1	2
1172	H3GA0044707	1	1	2	1	1	1	1	1	1	1	2	1	3	2	2	1	2	1	3	2
1173	ALGA0086321	1	1	2	1	1	1	1	1	1	1	2	2	3	2	2	2	2	1	3	2
1174	ASGA0097170	1	1	1	1	1	1	1	1	1	1	1	2	1	1	1	2	1	1	1	1
1175	ALGA0124493	1	1	1	1	1	1	1	1	1	1	1	2	1	1	1	2	1	1	1	2
1176	ALGA0123981	3	3	3	3	3	3	3	3	3	3	3	2	3	3	3	2	3	3	3	2
1177	MARC0067649	3	3	3	3	3	3	3	3	3	3	3	3	3	3	3	3	3	3	3	2
1178	MARC0006860	3	3	2	3	3	3	3	3	3	3	2	3	1	2	2	3	2	3	1	2
1179	ALGA0110636	1	1	1	1	1	1	1	1	1	1	2	1	2	2	2	1	2	1	3	1
1180	MARC0008786	1	1	1	1	1	1	1	1	1	1	2	1	2	2	2	1	2	1	3	1
1181	ALGA0086324	1	1	1	1	1	1	1	1	1	1	1	1	1	1	1	1	1	1	2	1
1182	ALGA0086325	1	1	1	1	1	1	1	1	1	1	2	1	2	2	2	1	2	1	3	1
1183	ALGA0086328	1	1	1	1	1	1	1	1	1	1	1	0	1	1	1	2	1	1	1	2
1184	H3GA0044711	3	3	3	3	3	3	3	3	3	3	3	3	3	3	3	3	3	3	3	2
1185	ALGA0086340	3	3	3	3	3	3	3	3	3	3	3	2	3	3	3	2	3	3	2	2
1186	ASGA0070147	1	1	1	1	1	1	1	1	1	1	2	2	2	2	2	2	2	1	3	2
1187	MARC0052054	1	1	1	1	1	1	1	1	1	1	1	2	1	1	1	2	1	1	2	2
1188	ALGA0086348	1	1	1	1	1	1	1	1	1	1	1	0	1	1	1	2	1	1	2	2
1189	ASGA0070150	3	3	3	3	3	3	3	3	3	3	3	2	3	3	3	2	3	3	2	2
1190	ALGA0086351	1	1	1	1	1	1	1	1	1	1	1	0	1	1	1	2	1	1	2	2
1191	ALGA0086355	1	1	1	1	1	1	1	1	1	1	1	2	1	1	1	2	1	1	2	2
1192	MARC0041382	1	1	1	1	1	1	1	1	1	1	1	2	1	1	1	2	1	1	2	2
1193	ALGA0112379	1	1	1	1	1	1	1	1	1	1	1	2	1	1	1	2	1	1	2	2
1194	ASGA0070154	1	1	1	1	1	1	1	1	1	1	1	1	1	1	1	1	1	1	2	1
1195	ALGA0086364	3	3	3	3	3	3	3	3	3	3	2	3	3	2	3	3	2	3	2	3
1196	ALGA0086365	1	1	1	1	1	1	1	1	1	1	2	1	1	2	1	1	2	1	1	1
1197	MARC0009458	3	3	3	3	3	3	3	3	3	3	2	3	3	2	3	3	2	3	3	3
1198	ALGA0086369	1	1	1	1	1	1	1	1	1	1	2	1	1	2	1	1	2	1	1	1
1199	ALGA0086370	1	1	1	1	1	1	1	1	1	1	2	1	1	2	1	1	2	1	1	1
1200	ALGA0086372	1	1	1	1	1	1	1	1	1	1	2	1	1	2	1	1	2	1	1	1
1201	ALGA0086374	3	3	3	3	3	3	3	3	3	3	2	3	3	2	3	3	2	3	3	3
1202	ALGA0086375	1	1	1	1	1	1	1	1	1	1	2	1	1	2	1	1	2	1	1	1
1203	ALGA0086376	3	3	3	3	3	3	3	3	3	3	2	3	3	2	3	3	2	3	3	3
1204	DRGA0015292	3	3	3	3	3	3	3	3	3	3	2	3	3	2	3	3	2	3	3	3
1205	ALGA0086378	3	3	3	3	3	3	3	3	3	3	2	3	3	2	3	3	2	3	3	3
1206	H3GA0044718	1	1	1	1	1	1	1	1	1	1	2	1	1	2	1	1	2	1	2	1
1207	ALGA0086391	3	3	3	3	3	3	3	3	3	3	2	3	3	2	3	3	2	3	2	3
1208	ALGA0086392	3	3	3	3	3	3	3	3	3	3	2	3	3	2	3	3	2	3	3	3
1209	MARC0042652	3	3	3	3	3	3	3	3	3	3	2	3	3	2	3	3	2	3	3	3
1210	ASGA0070162	3	3	3	3	3	3	3	3	3	3	2	3	3	2	3	3	2	3	3	3
1211	ALGA0086394	3	3	3	3	3	3	3	3	3	3	3	2	2	3	2	2	3	3	2	2
1212	M1GA0020379	1	1	1	1	1	1	1	1	1	1	2	1	1	2	1	1	2	1	1	1
1213	MARC0059951	3	3	3	3	3	3	3	3	3	3	3	2	2	3	2	2	3	3	1	2
1214	ASGA0070163	1	1	1	1	1	1	1	1	1	1	1	1	2	1	2	1	1	1	3	2
1215	MARC0023721	1	1	1	1	1	1	1	1	1	1	1	1	1	1	1	1	1	1	2	1
1216	MARC0001033	3	3	3	3	3	3	3	3	3	3	3	3	3	3	3	3	3	3	2	3
1217	ALGA0086411	1	1	1	1	1	1	1	1	1	1	1	1	2	1	2	1	1	1	3	2
1218	DRGA0015297	3	3	3	3	3	3	3	3	3	3	3	3	3	3	3	2	3	3	3	3
1219	ALGA0086414	1	1	1	1	1	1	1	1	1	1	1	1	2	1	2	1	1	1	2	2
1220	H3GA0044724	3	3	3	3	3	3	3	3	3	3	3	3	2	3	2	3	3	3	2	2
1221	H3GA0044725	1	1	1	1	1	1	1	1	1	1	1	1	1	1	1	2	1	1	2	1
1222	ASGA0070174	1	1	1	1	1	1	1	1	1	1	1	1	1	1	1	2	1	1	2	1
1223	ALGA0086432	1	1	1	1	1	1	1	1	1	1	1	1	1	1	1	2	1	1	2	1
1224	ASGA0092679	3	3	3	3	3	3	3	3	3	3	3	3	3	3	3	2	3	3	3	3
1225	ASGA0092739	3	3	3	3	3	3	3	3	3	3	3	3	3	3	3	2	3	3	3	3
1226	M1GA0026727	3	3	3	3	3	3	3	3	3	3	3	3	3	3	3	2	3	3	3	3
1227	ALGA0086434	1	1	1	1	1	1	1	1	1	1	1	1	1	1	1	2	1	1	1	1
1228	ASGA0070180	3	3	3	3	3	3	3	3	3	3	3	3	3	3	3	2	3	3	3	3
1229	H3GA0044730	1	1	1	1	1	1	1	1	1	1	1	1	1	1	1	2	1	1	1	1
1230	ALGA0086437	1	1	1	1	1	1	1	1	1	1	2	2	2	2	2	1	2	1	3	2
1231	MARC0097077	3	3	3	3	3	3	3	3	3	3	2	2	2	2	2	3	2	3	1	2
1232	ALGA0086439	1	1	1	1	1	1	1	1	1	1	2	2	2	2	2	1	2	1	3	2
1233	H3GA0044732	1	1	1	1	1	1	1	1	1	1	1	1	1	1	1	2	1	1	1	1
1234	ASGA0070185	1	1	1	1	1	1	1	2	1	1	1	0	1	1	1	2	2	3	1	2
1235	H3GA0044733	3	3	3	3	3	3	3	3	3	3	2	3	3	3	3	2	3	3	3	3
1236	ALGA0086446	3	3	3	3	3	3	3	2	3	3	2	2	2	2	2	2	1	1	2	1
1237	ASGA0070187	1	1	1	1	1	1	1	2	1	1	1	2	2	2	2	2	3	3	2	3
1238	ALGA0086450	1	1	1	1	1	1	1	2	1	1	1	2	1	1	1	2	2	3	1	2
1239	MARC0020403	1	1	1	1	1	1	1	1	1	1	1	2	2	2	2	1	2	1	2	2
1240	ASGA0090605	3	3	3	3	3	3	3	2	3	3	3	2	2	2	2	2	1	1	2	1
1241	ASGA0070189	1	1	1	1	1	1	1	2	1	1	1	2	2	2	2	2	3	3	2	3
1242	MARC0089994	3	3	3	3	3	3	3	2	3	3	3	2	2	2	2	2	1	1	2	1
1243	ALGA0109557	3	3	3	3	3	3	3	3	3	3	3	2	2	2	2	3	2	3	2	2
1244	MARC0009237	3	3	3	3	3	3	3	3	3	3	3	2	2	2	2	3	2	3	2	2
1245	H3GA0044737	3	2	3	3	3	3	3	2	3	3	2	2	3	3	3	3	2	1	2	2
1246	H3GA0044739	1	1	1	1	1	1	1	2	1	1	1	2	1	1	1	2	2	3	1	2
1247	MARC0064959	3	3	3	3	3	3	3	2	3	3	2	2	3	3	3	2	2	1	3	2
1248	ASGA0070198	3	3	3	3	3	3	3	2	3	3	2	2	3	3	3	2	2	1	3	2
1249	ASGA0070202	3	3	3	3	3	3	3	2	3	3	2	2	3	3	3	2	2	1	3	2
1250	ALGA0086470	1	1	1	1	1	1	1	2	1	1	2	2	1	1	1	2	2	3	1	2
1251	ALGA0086471	1	1	1	1	1	1	1	2	1	1	2	2	1	1	1	2	2	3	1	2
1252	ALGA0086474	1	1	1	1	1	1	1	1	1	1	1	1	1	1	1	2	1	1	1	1
1253	H3GA0044744	1	1	1	1	1	1	1	2	1	1	1	2	1	1	1	1	2	3	1	2
1254	ALGA0105393	3	3	3	3	3	3	3	3	3	3	3	3	3	3	3	2	3	3	3	3
1255	ASGA0099161	1	1	1	1	1	1	1	1	1	1	1	1	1	1	1	2	1	1	1	1
1256	MARC0001745	1	1	1	1	1	1	1	2	1	1	1	0	1	1	1	2	2	3	1	2
1257	MARC0063630	3	2	3	3	3	3	3	3	3	3	3	3	3	3	3	2	3	3	2	3
1258	MARC0063906	3	2	3	3	3	3	3	3	3	3	3	3	3	3	3	2	3	3	2	3
1259	ALGA0107031	2	2	2	2	2	1	1	1	2	1	2	0	1	2	1	1	1	1	2	1
1260	DRGA0015299	3	3	3	3	3	3	3	2	3	3	3	2	3	3	3	2	2	1	3	2
1261	ALGA0086480	2	2	2	2	2	3	3	2	2	3	2	2	3	2	3	2	2	1	2	2
1262	ASGA0070208	1	1	1	1	1	1	1	1	1	1	1	1	1	1	1	2	1	1	1	1
1263	ASGA0070209	2	2	2	2	2	1	1	2	2	1	2	2	1	2	1	2	2	3	2	2
1264	ALGA0086487	2	2	2	2	2	1	1	1	2	1	2	0	1	2	1	2	1	1	2	1
1265	ASGA0070213	1	1	1	1	1	1	1	2	1	1	1	2	1	1	1	1	2	3	1	2
1266	ALGA0086491	1	1	1	1	1	1	1	2	1	1	1	2	1	1	1	1	2	3	1	2
1267	ALGA0086494	2	2	2	2	2	1	1	2	2	1	2	2	1	2	1	2	2	3	2	2
1268	DRGA0015302	2	2	2	2	2	3	3	2	2	3	2	2	3	2	3	2	2	1	2	2
1269	MARC0001668	2	2	2	2	2	3	3	3	2	3	2	0	3	2	3	2	3	3	2	3
1270	H3GA0044749	1	1	1	1	1	1	1	1	1	1	1	1	1	1	1	2	1	1	1	1
1271	MARC0011300	2	2	2	2	2	1	1	2	2	1	2	2	1	2	1	2	2	3	2	2
1272	ASGA0097537	3	3	3	3	3	3	3	2	3	3	3	2	3	3	3	3	2	1	3	2
1273	H3GA0044751	1	1	1	1	1	1	1	2	1	1	1	2	1	1	1	1	2	3	1	2
1274	ALGA0086503	2	2	2	2	2	1	1	2	2	1	2	2	1	2	1	2	2	3	2	2
1275	MARC0025203	2	2	2	2	2	1	1	2	2	1	2	2	1	2	1	2	2	3	2	2
1276	ASGA0070226	2	2	2	2	2	1	1	2	2	1	2	2	1	2	1	2	2	3	2	2
1277	MARC0006990	2	2	2	2	2	3	3	2	2	3	2	2	3	2	3	2	2	1	2	2
1278	ASGA0070227	2	2	2	2	2	3	3	2	2	3	2	2	3	2	3	2	2	1	2	2
1279	ALGA0086509	3	3	3	3	3	3	3	2	3	3	3	2	3	3	3	2	2	1	3	2
1280	ALGA0104782	3	3	3	3	3	3	3	2	3	3	3	0	3	3	3	2	2	1	3	2
1281	ALGA0123755	3	3	3	3	3	3	3	2	3	3	3	2	3	3	3	2	2	1	3	2
1282	MARC0086187	3	3	3	3	3	3	3	2	3	3	3	0	3	3	3	2	2	1	3	2
1283	ALGA0108432	2	2	2	2	2	1	1	2	2	1	2	2	1	2	1	2	2	3	2	2
1284	ASGA0070231	3	3	3	3	3	3	3	2	3	3	3	0	3	3	3	2	2	1	3	2
1285	H3GA0044765	2	2	2	2	2	3	3	2	2	3	2	2	3	2	3	2	2	1	2	2
1286	ALGA0086515	2	2	2	2	2	3	3	2	2	3	2	2	3	2	3	2	2	1	2	2
1287	ASGA0070233	2	2	2	2	2	3	3	2	2	3	2	2	3	2	3	2	2	1	2	2
1288	ASGA0070235	2	2	2	2	2	3	3	2	2	3	2	2	3	2	3	2	2	1	2	2
1289	ASGA0070237	3	3	3	3	3	3	3	2	3	3	3	2	3	3	3	3	2	1	3	2
1290	ASGA0070239	3	3	3	3	3	3	3	2	3	3	3	0	3	3	3	3	2	1	3	2
1291	ALGA0086523	2	2	2	2	2	1	1	2	2	1	2	2	1	2	1	2	2	3	2	2
1292	ALGA0086524	1	1	1	1	1	1	1	2	1	1	1	2	1	1	1	1	2	3	1	2
1293	ALGA0086525	2	2	2	2	2	1	1	2	2	1	2	2	1	2	1	1	2	3	2	2
1294	ASGA0083771	2	2	2	2	2	3	3	3	2	3	2	0	3	2	3	3	3	3	2	3
1295	MARC0089468	1	1	1	1	1	1	1	1	1	1	2	2	1	2	1	2	2	1	1	1
1296	ALGA0086526	1	1	1	1	1	1	1	2	1	1	2	2	1	2	1	2	3	3	2	2
1297	ASGA0070241	3	3	3	3	3	3	3	3	3	3	3	2	3	3	3	2	2	3	3	3
1298	ALGA0102569	3	3	3	3	3	3	3	2	3	3	3	0	3	3	3	3	2	1	2	2
1299	ASGA0070242	1	1	1	1	1	1	1	2	1	1	1	0	1	1	1	1	2	3	2	2
1300	H3GA0044772	2	2	2	2	2	3	3	3	2	3	2	2	3	2	3	2	2	3	3	3
1301	MARC0017046	2	2	2	2	2	3	3	3	2	3	2	2	3	2	3	2	2	3	2	3
1302	ALGA0086534	2	2	2	2	2	1	1	1	2	1	2	2	1	2	1	2	2	1	2	1
1303	ALGA0086538	2	2	2	2	2	1	1	1	2	1	2	2	1	2	1	2	2	1	1	1
1304	ASGA0070246	1	1	1	1	1	1	1	2	1	1	1	2	1	1	1	1	2	3	2	2
1305	ALGA0086543	3	3	3	3	3	3	3	2	3	3	2	2	3	2	3	3	2	1	2	2
1306	ALGA0086544	3	3	3	3	3	3	3	2	3	3	3	0	3	3	3	3	2	1	3	2
1307	MARC0004247	2	2	2	2	2	1	1	1	2	1	2	2	1	2	1	2	2	1	1	1
1308	ASGA0070255	2	2	2	2	2	3	3	3	2	3	2	2	3	2	3	2	2	3	2	3
1309	ALGA0086555	1	1	1	1	1	1	1	2	1	1	1	2	1	1	1	1	2	3	1	2
1310	ALGA0086561	1	1	1	1	1	1	1	2	1	1	1	2	1	1	1	1	2	3	1	2
1311	MARC0067732	1	1	1	1	1	1	1	2	1	1	1	2	1	1	1	1	2	3	1	2
1312	H3GA0044790	1	1	1	1	1	1	1	2	1	1	2	2	1	2	1	1	2	3	1	2
1313	ALGA0086564	3	3	3	3	3	3	3	2	3	3	3	2	3	3	3	3	2	1	3	2
1314	ALGA0086567	1	1	1	1	1	1	1	1	1	1	1	1	1	1	1	2	1	1	1	1
1315	ASGA0070256	3	3	3	3	3	3	3	3	3	3	2	3	3	2	3	3	3	3	3	3
1316	ALGA0086568	1	1	1	1	1	1	1	1	1	1	2	1	1	2	1	1	1	1	1	1
1317	ASGA0070257	3	3	3	3	3	3	3	3	3	3	2	3	3	2	3	3	3	3	3	3
1318	ASGA0070259	2	3	3	3	3	2	2	2	3	2	3	3	2	3	2	2	3	3	2	2
1319	ALGA0086579	3	2	3	3	3	3	3	3	3	3	2	0	3	2	3	2	3	3	3	3
1320	ASGA0070268	3	2	3	3	3	3	3	3	3	3	2	0	3	2	3	2	3	3	3	3
1321	ASGA0070262	1	2	1	1	1	1	1	1	1	1	2	0	1	2	1	2	1	1	1	1
1322	ALGA0086582	2	3	3	3	3	2	2	2	3	2	3	3	2	3	2	2	3	3	2	3
1323	ASGA0070271	3	3	3	2	3	3	3	2	3	3	2	0	3	2	3	3	2	0	3	2
1324	MARC0031575	1	2	1	1	1	1	1	1	1	1	1	0	1	1	1	2	1	1	1	1
1325	MARC0042090	1	2	1	1	1	1	1	1	1	1	1	0	1	1	1	2	1	1	1	1
1326	MARC0076096	2	2	1	2	1	2	2	3	1	2	2	2	2	2	2	3	2	3	2	2
1327	MARC0096177	3	2	3	3	3	3	3	3	3	3	3	0	3	3	3	2	3	3	3	3
1328	ALGA0119012	2	1	1	1	1	2	2	2	1	2	1	1	2	1	2	2	1	1	2	1
1329	ASGA0070274	3	2	3	2	3	2	3	2	3	3	2	2	3	2	3	2	2	1	3	2
1330	MARC0027413	1	1	1	1	1	1	1	1	1	1	2	1	1	2	1	1	1	1	1	1
1331	DRGA0015319	3	3	3	2	3	2	3	2	3	3	3	2	3	3	3	3	2	1	3	2
1332	ALGA0086592	2	1	1	2	1	2	2	3	1	2	2	2	1	2	1	2	2	3	1	2
1333	MARC0063762	3	2	3	3	3	3	3	3	3	3	3	3	2	3	2	2	3	3	2	3
1334	DRGA0015321	1	1	1	2	1	2	1	2	1	1	1	2	1	1	1	1	2	3	1	2
1335	MARC0035522	2	2	1	2	1	2	2	3	1	2	2	2	2	2	2	3	2	3	2	2
1336	ASGA0098510	3	3	3	2	3	2	3	2	3	3	3	2	3	3	3	3	2	1	3	2
1337	ASGA0103631	2	1	1	1	1	1	2	2	1	2	1	1	1	1	1	2	1	1	1	1
1338	ASGA0070277	1	2	1	1	1	1	1	1	1	1	1	0	2	1	2	2	1	1	2	1
1339	MARC0022950	3	2	3	3	3	3	3	3	3	3	3	0	2	3	2	2	3	3	2	3
1340	MARC0111243	1	2	1	1	1	1	1	1	1	1	1	0	2	1	2	2	1	1	2	1
1341	ALGA0086599	2	3	3	2	3	2	2	1	3	2	2	2	3	2	3	2	2	1	3	2
1342	DRGA0015328	3	2	3	3	3	3	3	3	3	3	3	0	2	3	2	2	3	3	2	3
1343	MARC0085389	2	1	1	2	1	2	2	3	1	2	2	2	1	2	1	2	2	3	1	2
1344	ALGA0106581	2	1	1	1	1	1	2	2	1	2	1	1	1	1	1	2	1	1	1	1
1345	MARC0027003	1	2	1	1	1	1	1	1	1	1	2	0	2	2	2	2	1	1	2	1
1346	ALGA0086613	1	1	1	2	1	2	1	2	1	1	1	2	1	1	1	1	2	3	1	2
1347	ASGA0070290	3	2	3	2	3	2	3	2	3	3	2	2	2	2	2	2	2	1	2	2
1348	MARC0028441	3	2	3	2	3	2	3	2	3	3	2	2	2	2	2	2	2	1	2	2
1349	ALGA0086618	3	3	3	3	3	3	3	3	3	3	2	3	3	2	3	3	3	3	3	3
1350	H3GA0044808	1	2	1	1	1	1	1	1	1	1	1	0	1	1	1	2	1	1	1	1
1351	ASGA0070309	3	2	3	2	3	2	3	2	0	3	3	2	3	3	3	2	2	1	0	2
1352	DRGA0015341	1	1	1	2	1	2	1	2	1	1	1	2	1	1	1	1	2	3	1	2
1353	MARC0089453	3	2	3	2	3	2	3	2	3	3	3	2	3	3	3	2	2	1	3	2
1354	ASGA0106235	1	2	1	2	1	2	2	3	1	2	2	2	1	2	1	3	2	3	1	2
1355	MARC0039645	1	2	1	2	1	2	1	2	1	1	1	2	1	1	1	2	2	3	1	2
1356	ASGA0091417	3	2	3	3	3	3	2	2	3	2	2	0	3	2	3	1	3	3	3	3
1357	ALGA0086631	3	3	3	2	3	2	3	2	3	3	3	2	3	3	3	3	2	1	3	2
1358	MARC0049363	1	2	1	1	1	1	1	1	1	1	1	0	1	1	1	2	1	1	1	1
1359	MARC0049599	1	2	1	1	1	1	1	1	1	1	1	0	1	1	1	2	1	1	1	1
1360	DRGA0015354	1	2	1	1	1	1	1	1	1	1	1	1	1	1	1	2	1	1	1	1
1361	ALGA0108737	1	2	1	2	1	2	1	2	1	1	1	2	1	1	1	2	2	3	1	2
1362	DRGA0015355	3	2	3	3	3	3	3	3	3	3	3	3	3	3	3	2	3	3	3	3
1363	ALGA0086637	1	2	1	1	1	1	2	2	1	2	2	0	1	2	1	3	1	1	1	1
1364	H3GA0044813	3	2	3	2	3	2	2	1	3	2	2	2	3	2	3	1	2	1	3	2
1365	H3GA0044814	3	3	3	2	3	2	2	1	3	2	2	2	3	2	3	2	2	1	3	2
1366	DRGA0015357	3	3	3	2	3	2	2	1	3	2	2	0	3	2	3	2	2	1	3	2
1367	ALGA0086648	1	2	1	1	1	1	2	2	1	2	2	1	1	2	1	3	1	1	1	1
1368	MARC0090301	1	2	1	1	1	1	1	1	1	1	1	0	1	1	1	2	1	1	1	1
1369	MARC0095695	1	1	1	2	1	2	2	3	1	2	2	2	1	2	1	2	2	3	1	2
1370	ALGA0086651	1	1	1	1	1	1	2	2	1	2	2	1	1	2	1	2	1	1	1	1
1371	MARC0089139	1	2	1	1	1	1	1	1	1	1	1	0	1	1	1	2	1	1	1	1
1372	MARC0063927	1	2	1	1	1	1	1	1	1	1	1	0	1	1	1	2	1	1	1	1
1373	ALGA0086658	1	2	1	1	1	1	1	1	1	1	1	0	1	1	1	2	1	1	1	1
1374	ASGA0070317	3	2	3	3	3	3	3	3	3	3	3	0	3	3	3	2	3	3	3	3
1375	DRGA0015364	3	2	3	3	3	3	3	3	3	3	3	0	3	3	3	2	3	3	3	3
1376	H3GA0044820	1	2	1	1	1	1	1	1	1	1	1	0	1	1	1	2	1	1	1	1
1377	ALGA0112372	1	1	1	2	1	2	2	3	1	2	2	2	1	2	1	2	2	3	1	2
1378	ASGA0070319	3	3	3	3	3	3	2	2	3	2	2	3	3	2	3	2	3	3	3	3
1379	ASGA0094915	3	2	3	2	3	2	2	1	3	2	2	2	3	2	3	1	2	1	3	2
1380	ALGA0086665	3	2	3	3	3	3	3	3	3	3	3	3	3	3	3	2	3	3	3	3
1381	ALGA0086666	3	3	3	3	3	3	2	2	3	2	2	3	3	2	3	2	3	3	2	3
1382	ASGA0093834	3	3	3	2	3	2	3	2	3	3	3	2	3	3	3	3	2	1	3	2
1383	M1GA0020398	3	2	3	2	3	2	2	1	3	2	3	2	2	3	2	1	1	1	1	2
1384	ALGA0086673	3	3	3	2	3	2	3	2	3	3	3	0	3	3	3	3	2	1	3	2
1385	ALGA0086678	3	2	3	2	3	2	2	1	3	2	3	2	2	3	2	1	1	1	1	2
1386	DRGA0015381	1	1	1	1	1	1	1	1	1	1	2	1	1	2	1	1	1	1	1	1
1387	ASGA0070337	1	1	1	1	1	1	2	2	1	2	1	1	2	1	2	3	2	1	3	1
1388	ALGA0086687	3	3	3	3	3	3	2	2	3	2	3	3	2	3	2	1	2	3	1	3
1389	DRGA0015379	3	3	3	3	3	3	2	2	3	2	2	3	2	2	2	1	2	3	1	3
1390	ASGA0070339	3	3	3	3	3	3	2	2	3	2	2	3	2	2	2	1	2	3	1	3
1391	ALGA0086699	1	1	1	1	1	1	2	2	1	2	2	1	2	2	2	3	2	1	3	1
1392	ASGA0070346	1	1	1	2	1	2	1	2	1	1	1	1	2	1	2	2	2	2	2	2
1393	ALGA0086705	3	3	3	3	3	3	2	2	3	2	2	3	2	2	2	1	2	2	1	3
1394	ASGA0070348	1	1	1	1	1	1	2	2	1	2	1	1	1	1	1	2	1	2	2	1
1395	ALGA0121982	1	1	1	2	1	2	1	2	1	1	1	1	1	1	1	1	3	2	1	2
1396	ASGA0070351	3	3	3	3	3	3	3	3	3	3	2	3	2	2	2	2	2	3	2	3
1397	ALGA0086718	3	3	3	3	3	3	2	2	3	2	2	3	3	2	3	2	2	2	2	3
1398	ALGA0086720	1	1	1	1	1	1	2	2	1	2	1	1	1	1	1	2	1	1	1	1
1399	MARC0003063	3	3	3	3	3	3	3	3	3	3	3	3	2	3	2	2	3	3	2	3
1400	ALGA0086736	3	3	3	3	3	3	3	3	3	3	3	3	2	3	2	2	2	3	2	3
1401	DRGA0015394	1	1	1	1	1	1	1	1	1	1	1	1	2	1	2	2	1	1	2	1
1402	ASGA0070366	2	3	2	1	1	2	3	2	2	3	2	3	2	2	2	2	2	2	2	2
1403	ASGA0093298	1	1	1	2	2	2	1	2	1	1	1	1	1	1	1	1	3	2	1	2
1404	ALGA0122308	1	1	1	1	1	1	2	2	1	2	1	1	2	1	2	3	1	1	2	1
1405	MARC0065957	1	1	1	1	1	1	2	2	1	2	1	1	2	1	2	3	1	1	2	1
1406	ALGA0086747	3	3	3	3	3	3	3	3	3	3	3	3	2	3	2	2	3	3	2	3
1407	H3GA0054872	3	3	3	2	2	2	2	1	3	2	3	3	2	3	2	1	2	2	2	2
1408	ASGA0103121	3	3	3	2	2	2	2	1	3	2	3	3	2	3	2	1	1	2	2	2
1409	DRGA0015403	1	1	1	1	1	1	1	1	1	1	1	1	2	1	2	2	1	1	2	1
1410	ASGA0070388	1	1	1	2	2	2	2	3	1	2	1	1	2	1	2	3	2	2	2	2
1411	ALGA0086775	3	3	3	2	2	2	2	1	3	2	3	3	3	3	3	2	2	2	3	2
1412	DRGA0015406	1	1	1	1	1	1	1	1	1	1	1	1	2	1	2	2	1	1	2	1
1413	DRGA0015407	1	1	1	2	2	2	2	3	1	2	1	1	2	1	2	3	2	2	2	2
1414	ALGA0086782	1	1	1	2	2	2	2	3	1	2	1	1	2	1	2	3	2	2	2	2
1415	DRGA0015411	3	3	3	3	3	3	3	3	3	3	3	3	2	3	2	2	3	3	2	3
1416	H3GA0044856	3	3	3	2	2	2	2	1	3	2	3	3	3	3	3	2	2	2	3	2
1417	ALGA0086788	3	3	3	2	2	2	2	1	3	2	3	3	2	3	2	1	2	2	2	2
1418	ASGA0070395	3	3	3	2	2	2	3	2	3	3	3	3	2	3	2	2	2	2	2	2
1419	DRGA0015416	3	3	3	3	3	3	2	2	3	2	3	3	2	3	2	1	3	3	2	3
1420	ALGA0086789	3	3	3	3	3	3	2	2	3	2	3	3	3	3	3	2	3	3	3	3
1421	ASGA0070398	1	1	1	2	2	2	2	3	1	2	2	1	1	2	1	2	2	3	2	2
1422	ASGA0070399	3	3	3	2	2	2	3	2	3	3	3	3	2	3	2	2	2	2	2	2
1423	DRGA0015419	1	1	1	1	1	1	1	1	1	1	1	1	2	1	2	2	1	1	2	1
1424	ALGA0086794	1	1	1	1	1	1	1	1	1	1	2	1	1	2	1	1	1	2	2	1
1425	DRGA0015421	1	1	1	1	1	1	1	1	1	1	2	1	2	2	2	2	1	2	3	1
1426	ASGA0070402	3	3	3	2	2	2	3	2	3	3	2	3	3	2	3	3	2	1	2	2
1427	ALGA0086800	1	1	1	1	1	1	1	1	1	1	1	1	2	1	2	2	1	1	2	1
1428	DRGA0015422	2	2	3	3	3	3	3	3	3	3	2	0	3	2	3	3	3	2	2	2
1429	ASGA0070404	2	2	3	2	2	2	3	2	3	3	3	2	2	3	2	2	1	2	2	1
1430	H3GA0044865	3	3	3	3	3	3	3	3	3	3	3	3	2	3	2	2	3	3	2	3
1431	ALGA0086812	1	1	1	2	2	2	1	2	1	1	1	1	2	1	2	2	2	2	2	2
1432	ALGA0086814	2	2	1	2	2	2	1	2	1	1	1	2	2	1	2	2	2	2	2	3
1433	ALGA0086810	2	2	1	2	2	2	1	2	1	1	1	2	2	1	2	2	2	2	2	3
1434	MARC0016231	2	2	3	2	2	2	2	1	3	2	2	0	3	2	3	2	2	1	2	1
1435	ASGA0083809	2	2	1	2	2	2	2	3	1	2	2	0	1	2	1	2	2	3	2	3
1436	ALGA0104428	2	2	1	2	2	2	2	3	1	2	2	0	2	2	2	3	2	3	3	3
1437	ALGA0107895	2	2	3	2	2	2	2	1	3	2	2	0	3	2	3	2	2	1	2	1
1438	ALGA0104693	1	1	1	2	2	2	1	2	1	1	1	1	1	1	1	1	3	2	1	2
1439	MARC0001320	3	3	3	2	2	2	3	2	3	3	3	3	3	3	3	3	2	2	3	2
1440	ALGA0086820	1	1	1	1	1	1	1	1	1	1	1	1	2	1	2	2	1	1	2	1
1441	DRGA0015429	3	3	3	3	3	3	3	3	3	3	3	3	2	3	2	2	3	3	2	3
1442	MARC0061450	3	3	3	2	2	2	3	2	3	3	3	3	3	3	3	3	2	2	3	2
1443	MARC0030219	3	3	3	2	2	2	2	1	3	2	3	3	3	3	3	2	2	2	3	2
1444	ASGA0070413	3	3	3	3	3	3	3	3	3	3	3	3	2	3	2	2	3	3	2	3
1445	DRGA0015438	3	3	3	3	3	3	3	3	3	3	2	2	2	2	2	2	3	2	1	2
1446	ALGA0086833	3	3	3	3	3	3	3	3	3	3	3	3	2	3	2	2	3	3	2	3
1447	ALGA0086840	1	1	1	1	1	1	1	1	1	1	2	2	1	2	1	1	1	2	2	2
1448	DRGA0015443	3	3	3	3	3	3	3	3	3	3	3	3	2	3	2	2	3	3	2	3
1449	ALGA0086843	1	1	1	1	1	1	1	1	1	1	1	1	2	1	2	2	1	1	2	1
1450	DRGA0015444	1	1	1	1	1	1	2	2	1	2	2	2	1	2	1	2	1	2	2	2
1451	ALGA0086847	1	1	1	1	1	1	2	2	1	2	2	2	2	2	2	3	1	2	3	2
1452	DRGA0015445	1	1	1	1	1	1	2	2	1	2	2	2	1	2	1	2	1	2	2	2
1453	DRGA0015446	1	1	1	1	1	1	2	2	1	2	2	2	2	2	2	3	1	2	3	2
1454	DRGA0015447	1	1	1	1	1	1	2	2	1	2	2	2	2	0	2	3	1	2	3	2
1455	ALGA0086849	1	0	1	1	1	1	2	2	1	2	1	1	1	1	1	2	1	1	1	1
1456	ASGA0070418	1	1	1	1	1	1	1	1	1	1	1	1	2	1	2	2	1	1	2	1
1457	ASGA0070420	1	1	1	1	1	1	2	2	1	2	1	1	2	1	2	3	2	1	2	1
1458	DRGA0015448	1	1	1	1	1	1	1	1	1	1	1	1	2	1	2	2	1	1	2	1
1459	H3GA0044870	1	1	1	1	1	1	1	1	1	1	1	1	2	1	2	2	1	1	2	1
1460	ASGA0070421	3	3	3	3	3	3	2	2	3	2	3	3	3	3	3	2	2	3	3	3
1461	MARC0029177	1	1	1	1	1	1	2	2	1	2	1	1	2	1	2	3	2	1	2	1
1462	DRGA0015455	2	2	1	2	2	2	1	2	1	1	1	0	2	1	2	2	2	2	2	2
1463	ALGA0086857	2	2	3	2	2	2	3	2	3	3	3	2	2	3	2	2	1	2	2	2
1464	DRGA0015458	2	2	3	2	2	2	3	2	3	3	3	2	2	3	2	2	1	2	2	2
1465	DRGA0015465	1	1	1	1	1	1	1	1	1	1	2	1	2	2	2	2	1	2	3	2
1466	ASGA0070426	1	1	1	2	2	2	1	2	1	1	1	1	2	1	2	2	2	2	2	2
1467	ALGA0086865	2	2	3	3	3	3	2	2	3	2	2	2	2	2	2	1	2	2	1	2
1468	ASGA0070428	1	1	1	1	1	1	2	2	1	2	1	1	2	1	2	3	1	1	2	1
1469	ASGA0070429	1	1	1	1	1	1	2	2	1	2	1	1	2	1	2	3	1	1	2	1
1470	MARC0083317	1	1	1	1	1	1	1	1	1	1	2	1	1	2	1	1	2	2	2	2
1471	ALGA0086873	1	2	2	2	2	3	2	2	2	2	1	0	2	1	2	1	2	2	1	2
1472	ALGA0086875	2	2	1	1	2	1	2	2	1	2	2	3	2	2	2	3	2	2	3	2
1473	ALGA0086869	2	1	2	2	1	1	1	1	2	1	2	1	1	2	1	1	1	1	1	1
1474	ALGA0086870	2	3	2	2	3	3	3	3	2	3	2	3	3	2	3	3	3	3	3	3
1475	ASGA0070433	2	2	3	3	3	3	3	3	3	3	3	2	3	3	3	3	3	3	3	3
1476	DRGA0015472	1	1	1	1	1	1	1	1	1	1	2	1	1	2	1	1	1	2	2	2
1477	ALGA0086878	1	2	2	2	1	1	1	1	1	2	1	3	2	1	1	2	2	2	1	3
1478	ASGA0070435	3	3	3	3	3	3	3	3	3	3	2	3	3	2	3	3	3	2	2	2
1479	MARC0054027	1	1	1	1	1	1	1	1	1	1	2	1	1	2	1	1	1	2	2	2
1480	ALGA0086882	3	2	2	2	2	1	2	2	2	2	3	2	2	3	2	3	1	2	3	2
1481	ASGA0070440	3	3	3	3	3	3	3	3	3	3	2	3	3	2	3	3	3	2	2	2
1482	ASGA0070437	1	2	2	2	2	3	2	2	2	2	2	2	2	2	2	1	3	3	2	3
1483	ASGA0070439	3	2	0	2	0	1	0	0	0	2	2	2	2	2	2	3	1	1	2	1
1484	ASGA0070443	1	2	2	2	3	3	3	3	2	3	1	2	3	1	3	3	3	2	2	2
1485	MARC0034868	3	2	2	2	1	1	1	1	2	1	3	2	1	3	1	1	1	2	2	2
1486	ALGA0086892	2	1	2	2	2	1	1	1	2	1	2	1	2	2	2	2	1	1	2	1
1487	MARC0047787	2	3	2	2	2	3	3	3	2	3	2	3	2	2	2	2	3	3	2	3
1488	DRGA0015483	2	2	3	3	3	3	3	3	3	3	2	0	3	2	3	3	2	2	2	2
1489	ASGA0070446	1	1	1	2	2	2	1	2	1	1	2	2	1	2	1	1	3	3	2	3
1490	DRGA0015486	3	3	3	2	2	2	3	2	3	3	3	2	3	3	3	3	2	2	3	2
1491	ALGA0086901	1	1	1	1	1	1	1	1	1	1	2	1	1	2	1	1	1	2	2	2
1492	ALGA0086908	1	2	2	2	3	3	3	3	2	3	1	0	3	1	3	3	2	2	2	2
1493	MARC0099288	1	2	2	2	3	3	3	3	2	3	1	0	3	1	3	3	2	2	2	2
1494	MARC0031645	3	3	3	3	3	3	2	2	3	2	2	3	3	3	3	2	2	3	3	3
1495	ALGA0086921	1	1	1	1	2	1	1	1	1	1	1	1	2	1	2	2	1	1	2	1
1496	ALGA0086932	1	1	1	1	1	1	1	1	1	1	2	1	1	1	1	1	2	1	1	1
1497	DRGA0015493	2	1	2	3	3	2	2	3	2	2	3	2	2	3	2	3	3	3	3	2
1498	MARC0012403	2	3	2	1	1	2	2	1	2	2	1	2	2	1	2	1	1	1	1	2
1499	M1GA0020415	2	2	2	2	3	3	3	3	2	3	2	2	3	1	3	3	3	2	2	3
1500	ALGA0086957	1	1	1	1	2	1	1	1	1	1	1	1	2	1	2	2	1	1	2	1
1501	ASGA0070477	3	3	3	2	1	2	2	1	3	2	2	2	2	3	2	1	2	2	2	2
1502	MARC0006012	2	2	2	3	3	2	2	3	2	2	3	0	2	3	2	3	2	3	3	2
1503	H3GA0044912	2	2	2	2	1	1	1	1	2	1	3	2	1	3	1	1	1	2	2	1
1504	ASGA0070502	1	1	1	1	1	1	1	1	1	1	2	1	1	1	1	1	1	1	1	1
1505	H3GA0044906	2	2	2	2	3	3	3	3	2	3	1	2	3	1	3	3	3	2	2	3
1506	ALGA0086971	2	2	2	2	1	1	1	1	2	1	2	2	1	3	1	1	1	2	2	1
1507	ALGA0110814	2	2	2	1	2	2	2	1	2	2	1	0	3	1	3	2	1	1	2	2
1508	ALGA0119267	3	3	3	3	3	3	3	3	3	3	2	3	3	3	3	3	3	3	3	3
1509	ALGA0120868	2	2	2	2	3	3	2	2	2	2	2	0	3	1	3	2	2	2	2	3
1510	ASGA0070508	2	2	2	1	2	2	2	1	2	2	1	0	3	1	3	2	1	1	2	2
1511	MARC0005335	1	1	1	2	3	1	1	2	1	1	2	1	2	1	2	2	1	1	2	1
1512	ASGA0070514	2	2	2	2	1	2	2	2	2	2	2	0	1	3	1	2	3	3	2	2
1513	ASGA0070510	2	2	2	2	3	2	2	2	2	2	2	0	3	1	3	2	1	1	2	2
1514	ALGA0087013	2	2	2	2	3	2	2	2	2	2	2	0	3	1	3	2	1	1	2	2
1515	ALGA0087009	2	2	2	2	1	2	2	2	2	2	2	0	1	3	1	2	3	3	2	2
1516	MARC0003725	2	2	2	1	1	2	2	1	2	2	1	0	2	1	2	1	1	1	1	2
1517	ALGA0087037	2	2	2	3	3	2	2	3	2	2	3	0	2	3	2	3	3	3	3	2
1518	MARC0053833	2	2	2	1	1	2	2	1	2	2	1	1	2	1	2	1	1	1	1	2
1519	ASGA0070531	2	2	2	3	3	2	2	3	2	2	3	0	2	3	2	3	3	3	3	2
1520	MARC0070665	2	2	2	2	2	2	2	2	2	2	3	2	2	3	2	3	3	3	3	2
1521	ALGA0087047	2	2	2	2	2	2	2	2	2	2	1	2	2	1	2	1	1	1	1	2
1522	ASGA0070548	1	1	1	2	2	1	1	2	1	1	1	1	1	1	1	1	1	1	1	1
1523	H3GA0044951	1	1	1	1	1	1	1	1	1	1	1	1	1	2	1	1	2	1	1	1
1524	ASGA0070560	3	3	3	3	3	3	3	3	3	3	3	3	3	2	3	3	2	3	3	3
1525	ALGA0087078	2	2	1	2	2	2	2	2	2	2	1	2	2	2	2	1	2	1	1	1
1526	ASGA0070571	1	1	1	1	1	1	1	1	1	1	1	1	1	2	1	1	2	1	1	1
1527	ASGA0070582	1	1	1	1	1	1	1	1	1	1	1	1	1	2	1	1	2	1	1	1
1528	ASGA0070586	1	1	1	1	1	1	1	1	1	1	1	1	1	2	1	1	2	1	1	1
1529	H3GA0054274	2	2	3	3	3	2	2	3	2	2	3	2	2	3	2	3	3	3	3	3
1530	ALGA0087100	2	2	0	2	1	2	1	1	2	1	2	0	1	3	1	1	3	3	2	3
1531	MARC0082467	1	1	2	1	1	1	1	1	1	1	1	1	1	2	1	1	2	1	1	1
1532	ALGA0087116	3	3	3	3	3	3	3	3	3	3	3	3	3	2	3	3	2	3	3	3
1533	ALGA0087118	1	1	1	1	1	1	1	1	1	1	1	1	1	2	1	1	2	1	1	1
1534	ASGA0070620	2	2	3	3	2	2	1	2	2	1	2	2	1	3	1	1	3	3	2	3
1535	ASGA0102533	3	3	3	3	3	3	3	3	3	3	3	3	3	2	3	3	2	3	3	3
1536	H3GA0044992	1	2	2	2	3	2	2	2	2	1	1	2	3	2	3	2	2	1	2	1
1537	ALGA0087127	1	1	1	1	2	1	1	1	1	1	1	1	2	1	2	2	1	1	2	1
1538	ASGA0070623	2	1	2	2	3	1	1	2	1	2	1	1	2	2	2	2	2	1	2	1
1539	DRGA0015508	3	3	3	3	3	3	3	3	3	3	3	3	3	2	3	3	2	3	3	3
1540	ASGA0070634	3	3	3	3	2	3	3	3	3	3	3	3	2	2	2	2	2	3	2	3
1541	ASGA0070625	3	3	3	3	2	3	3	3	3	3	3	3	2	2	2	2	2	3	2	3
1542	MARC0069006	3	3	3	3	2	3	3	3	3	3	3	3	2	3	2	2	3	3	2	3
1543	ASGA0092271	1	1	1	1	2	1	1	1	1	1	1	1	2	1	2	2	1	1	2	1
1544	MARC0039273	3	3	3	3	2	3	3	3	3	3	3	3	2	2	2	2	2	3	2	3
1545	ALGA0117918	3	3	2	2	2	3	3	2	3	3	3	3	3	2	3	3	2	3	3	3
1546	ASGA0070646	3	3	3	3	2	3	3	3	3	3	3	3	2	2	2	2	2	3	2	3
1547	ALGA0087141	1	1	2	2	2	1	1	2	1	1	1	1	1	1	1	1	1	1	1	1
1548	H3GA0045012	3	3	2	2	2	3	3	2	3	3	3	3	3	3	3	3	3	3	3	3
1549	ASGA0070665	3	3	3	3	3	3	3	3	3	3	3	3	3	2	3	3	2	3	3	3
1550	ASGA0070668	1	1	1	1	1	1	1	1	1	1	1	1	1	2	1	1	2	1	1	1
1551	ALGA0087173	2	2	2	1	2	2	3	2	2	3	2	2	3	1	3	3	1	1	2	1
1552	ASGA0070682	2	2	1	1	1	2	2	1	2	2	1	2	2	1	2	1	2	1	1	1
1553	MARC0009333	3	3	3	3	2	3	3	3	3	3	3	3	2	3	2	2	3	3	2	3
1554	M1GA0020457	2	2	2	1	2	2	3	2	2	3	2	2	3	1	3	3	2	1	2	1
1555	MARC0008877	3	3	2	3	2	3	2	2	3	2	2	3	2	3	2	1	3	3	2	3
1556	ASGA0083683	2	2	3	2	1	2	2	2	2	2	3	2	1	2	1	2	2	2	2	3
1557	ALGA0110389	2	2	1	2	3	2	2	2	2	2	1	2	3	2	3	2	2	2	2	1
1558	MARC0056787	3	3	3	3	2	3	3	3	3	3	3	3	2	3	2	3	3	3	2	3
1559	ALGA0112928	1	1	1	1	2	1	1	1	1	1	1	1	2	1	2	1	1	1	2	1
1560	ASGA0083068	2	2	1	2	3	2	2	2	2	2	1	2	3	2	3	2	2	2	2	2
1561	ALGA0116091	2	2	1	2	2	2	2	2	2	2	1	2	2	2	2	2	2	2	1	2
1562	H3GA0052416	1	1	1	1	2	1	1	1	1	1	1	1	2	1	2	1	1	1	2	1
1563	ALGA0123562	2	3	3	2	1	3	2	1	3	1	2	3	2	2	2	1	2	2	2	2
1564	MARC0005522	1	1	1	1	2	1	1	1	1	1	1	1	2	1	2	1	1	1	2	1
1565	MARC0047188	1	1	1	1	2	1	1	1	1	1	1	1	2	1	2	1	1	1	2	1
1566	MARC0027291	3	3	3	3	2	3	3	3	3	3	3	3	2	3	2	3	3	3	2	3
1567	ALGA0087524	2	2	2	2	1	2	1	1	2	1	2	2	1	2	1	1	2	2	2	2
1568	ASGA0070938	3	3	3	2	1	3	2	1	3	2	2	3	1	2	2	2	3	3	2	3
1569	ASGA0070932	2	2	2	2	2	2	1	1	2	1	2	2	2	2	2	2	2	2	3	2
1570	MARC0095728	1	2	1	1	2	2	3	2	2	2	2	2	3	1	3	2	1	2	2	1
1571	ALGA0087500	3	2	3	3	2	2	1	2	2	2	2	2	1	3	1	2	3	2	2	3
1572	MARC0103096	1	1	1	1	2	1	1	1	1	1	1	1	2	1	2	1	1	1	2	1
1573	ALGA0087491	1	2	2	1	2	2	3	2	2	2	2	2	3	1	3	2	1	2	2	1
1574	H3GA0045145	1	2	2	1	1	2	3	2	2	2	2	2	2	1	2	2	1	2	1	1
1575	ASGA0070902	1	2	1	1	1	2	2	1	2	1	1	2	1	1	2	1	1	2	1	1
1576	ASGA0070898	3	2	3	3	3	2	1	2	2	2	2	2	2	3	2	2	2	2	3	3
1577	ALGA0087467	1	1	1	1	2	1	1	1	1	1	1	1	2	1	2	1	2	1	2	1
1578	ALGA0087461	3	3	3	3	1	3	3	3	3	3	3	3	2	3	2	3	3	3	2	3
1579	ALGA0087437	3	3	3	3	2	3	3	3	3	3	3	3	2	3	2	3	3	3	2	3
1580	MARC0075123	2	3	2	2	1	3	2	1	3	1	3	3	1	3	2	2	2	3	2	2
1581	H3GA0045119	1	1	1	2	1	1	2	3	1	2	1	1	2	1	1	2	1	1	1	1
1582	DRGA0015545	1	1	1	1	2	1	1	1	1	1	2	1	2	1	2	1	2	1	2	1
1583	DRGA0015544	2	1	2	2	1	1	2	3	1	3	2	1	2	1	1	2	1	1	1	2
1584	ALGA0087426	2	1	2	2	3	1	2	3	1	3	2	1	3	1	2	2	2	1	2	2
1585	ALGA0087425	1	1	1	1	2	1	1	1	1	1	2	1	2	1	2	1	2	1	2	1
1586	ASGA0070865	1	1	1	1	2	1	1	1	1	1	2	1	2	1	2	1	1	1	2	1
1587	ALGA0087415	1	1	1	1	2	1	1	1	1	1	2	1	2	1	2	1	1	1	2	1
1588	ASGA0070859	1	1	1	1	2	1	1	1	1	1	2	1	3	1	2	1	1	1	2	1
1589	ASGA0070855	3	3	3	2	2	3	3	2	3	3	3	3	1	3	2	3	2	3	2	3
1590	ALGA0087403	3	2	3	2	3	2	2	2	2	3	3	2	2	2	2	3	2	2	3	3
1591	ASGA0070852	3	3	3	3	3	3	3	3	3	3	2	3	3	3	3	3	3	3	3	3
1592	ASGA0070849	3	3	3	3	3	3	3	3	3	3	2	3	3	3	3	3	3	3	3	3
1593	ALGA0087385	1	1	1	2	1	1	1	2	1	1	2	1	1	1	1	1	1	1	1	1
1594	ALGA0087381	1	1	1	2	1	1	1	2	1	1	2	1	1	1	1	1	1	1	1	1
1595	H3GA0045110	3	3	3	2	3	3	3	2	3	3	3	3	3	2	3	3	3	2	3	3
1596	MARC0093603	3	3	3	3	3	3	3	3	3	3	2	3	3	3	3	3	3	3	3	3
1597	ALGA0087375	1	1	2	1	2	1	1	1	1	1	2	1	2	1	2	1	1	1	2	1
1598	ALGA0087356	2	2	1	2	1	2	2	3	1	3	1	2	2	2	1	3	2	2	1	2
1599	ALGA0087350	2	3	3	3	3	3	2	2	3	1	3	3	3	2	3	2	3	3	3	2
1600	ASGA0089120	3	2	2	3	1	2	2	3	2	3	2	2	2	3	1	3	2	2	1	2
1601	MARC0010057	3	2	3	2	3	2	3	2	3	3	3	2	2	3	3	2	2	2	3	3
1602	MARC0114457	2	2	3	2	3	2	2	1	3	1	3	2	2	2	3	1	2	2	3	2
1603	DRGA0015530	1	3	2	2	3	3	2	2	2	1	2	3	2	1	3	1	2	3	3	2
1604	ALGA0087340	3	2	3	2	3	2	3	2	2	3	3	2	3	3	2	3	3	2	3	3
1605	ASGA0070822	3	3	3	3	3	3	3	3	2	3	3	3	3	3	2	3	3	3	3	3
1606	H3GA0045104	3	3	3	3	3	3	3	3	3	3	3	3	3	3	3	3	2	3	3	3
1607	DRGA0015526	3	2	2	3	1	2	2	3	3	3	2	2	2	3	2	3	1	2	1	2
1608	ALGA0087328	2	2	3	2	3	2	2	1	3	1	3	2	2	2	3	1	2	2	3	2
1609	ASGA0070813	1	1	1	1	1	1	1	1	1	1	1	1	2	1	1	2	2	1	1	1
1610	MARC0070811	2	2	3	2	3	2	2	1	3	1	3	2	2	2	3	1	2	2	3	2
1611	MARC0028230	3	3	3	3	3	3	3	3	2	3	3	3	3	3	2	3	3	3	3	3
1612	H3GA0045107	2	2	1	2	1	2	2	3	1	3	1	2	2	2	1	3	2	2	1	2
1613	ASGA0070811	2	3	2	2	3	3	3	3	1	3	2	3	3	2	2	3	3	3	3	3
1614	ALGA0087324	2	3	2	2	3	3	3	3	1	3	2	3	3	2	2	3	3	3	3	3
1615	ALGA0087321	2	2	3	2	3	2	2	1	3	1	3	2	2	2	3	1	2	2	3	2
1616	ALGA0087317	2	2	1	2	1	2	2	3	1	3	1	2	2	2	1	3	2	2	1	2
1617	M1GA0020479	2	2	2	2	1	2	2	3	2	3	1	2	1	2	2	2	1	2	1	2
1618	ALGA0087315	2	1	3	2	2	1	2	2	2	2	2	1	2	3	2	3	2	1	2	1
1619	H3GA0045092	2	1	2	2	1	1	1	1	2	1	2	1	1	2	1	1	1	1	1	1
1620	ALGA0087310	2	1	2	2	2	1	2	2	2	2	2	1	2	3	2	3	2	1	2	1
1621	ASGA0070790	2	3	2	2	2	3	2	2	2	2	2	3	1	1	2	1	2	3	2	3
1622	ASGA0070788	2	3	0	2	3	3	0	2	2	2	2	3	3	2	3	2	0	3	3	3
1623	ALGA0100462	3	3	3	3	2	3	3	3	3	3	3	3	2	3	2	2	3	3	2	3
1624	MARC0013047	2	3	2	2	3	3	3	3	2	3	2	3	3	1	3	3	2	3	3	3
1625	M1GA0020477	2	1	2	2	2	1	2	2	2	2	2	1	2	3	2	3	2	1	2	1
1626	ALGA0087297	3	3	3	3	3	3	2	2	3	2	3	3	3	3	3	2	3	3	3	3
1627	MARC0050960	3	2	3	3	3	2	3	2	3	3	3	2	3	3	3	3	3	2	3	3
1628	MARC0059033	2	3	3	2	3	3	2	2	2	2	2	3	3	1	3	2	2	3	3	3
1629	MARC0004065	1	2	2	1	2	2	1	2	1	1	1	2	2	1	2	2	1	2	2	1
1630	ASGA0070779	2	1	1	2	1	1	2	2	2	2	2	1	1	3	1	2	2	1	1	1
1631	ASGA0070769	2	1	1	2	1	1	2	2	3	2	2	1	1	3	1	2	2	1	1	1
1632	M1GA0020474	2	3	3	2	3	3	2	2	1	2	2	3	3	1	3	2	2	3	3	3
1633	ALGA0116740	3	3	2	3	2	3	3	3	3	3	3	3	1	3	2	2	3	3	2	3
1634	ALGA0110614	2	1	1	2	1	1	1	1	3	1	2	1	1	2	1	1	1	1	1	1
1635	ALGA0108217	1	1	2	1	2	1	2	2	1	2	1	1	3	2	2	3	2	1	2	1
1636	ALGA0108464	3	3	3	3	3	3	2	2	3	2	3	3	3	2	3	2	2	3	3	3
1637	H3GA0045081	1	1	1	1	1	1	2	2	1	2	1	1	1	2	1	2	2	1	1	1
1638	ASGA0070763	2	2	3	2	3	2	2	1	1	2	2	2	3	1	3	2	2	2	3	3
1639	ASGA0070754	3	3	3	3	3	3	3	3	3	3	3	3	3	2	3	3	2	3	3	3
1640	ALGA0087267	3	3	3	3	3	3	2	2	3	2	3	3	3	2	3	2	2	3	3	3
1641	H3GA0045073	2	1	1	2	1	1	2	2	3	2	2	1	1	3	1	2	2	1	1	1
1642	ALGA0087238	3	2	2	3	2	2	3	2	3	3	3	2	1	3	2	2	3	2	2	3
1643	ASGA0070742	3	3	2	3	2	3	3	3	3	3	3	3	1	3	2	2	3	3	2	3
1644	ASGA0070748	3	2	3	3	3	2	3	2	3	3	3	2	3	3	3	3	3	2	3	3
1645	H3GA0045063	1	1	2	1	2	1	1	1	1	1	1	1	3	1	2	2	1	1	2	1
1646	ASGA0070738	1	1	2	1	2	1	1	1	1	1	1	1	3	1	2	2	1	1	2	1
1647	ASGA0070736	2	1	1	2	1	1	2	2	3	2	2	1	1	3	1	2	2	1	1	1
1648	ASGA0070734	2	2	2	2	2	2	2	1	1	2	2	2	1	1	2	1	2	2	2	3
1649	ASGA0070726	2	3	3	2	3	3	2	2	1	2	2	3	3	1	3	2	2	3	3	3
1650	ASGA0070732	2	3	2	1	2	3	2	2	1	2	2	3	2	1	2	2	2	3	2	3
1651	H3GA0045046	1	2	1	1	1	2	1	2	1	1	1	2	2	1	1	2	1	2	1	1
1652	ALGA0087227	2	3	2	1	2	3	2	2	1	2	2	3	2	1	2	2	3	3	2	3
1653	ALGA0110663	2	2	2	3	2	2	2	3	3	2	2	2	2	3	2	2	1	2	2	1
1654	ASGA0070725	2	3	2	1	2	3	2	2	1	2	2	3	2	1	2	2	3	3	2	3
1655	ALGA0087207	2	3	2	1	2	3	2	2	1	2	2	3	2	1	2	2	3	3	2	3
1656	H3GA0045035	2	2	1	2	1	2	1	2	2	1	2	2	1	2	1	1	1	2	1	1
1657	ASGA0070712	2	2	2	1	2	2	3	2	1	3	2	2	2	1	2	3	3	2	2	3
1658	MARC0013651	2	2	2	1	2	2	3	2	1	3	2	2	2	1	2	3	3	2	2	3
1659	ALGA0087194	2	2	2	3	2	2	1	2	3	1	2	2	2	3	2	1	1	2	2	1
1660	MARC0009262	2	1	1	2	1	1	1	1	2	1	2	1	1	2	1	2	1	1	1	1
1661	MARC0093641	1	2	1	1	1	2	1	2	1	1	1	2	2	1	1	1	1	2	1	1
1662	ASGA0070700	3	3	3	3	3	3	3	3	3	3	3	3	2	3	3	3	3	3	3	3
1663	ASGA0070698	3	3	3	3	3	3	3	3	3	3	3	3	3	3	3	2	3	3	3	3
1664	ALGA0087190	3	2	3	3	3	2	3	2	3	3	3	2	2	3	3	3	3	2	3	3
1665	ASGA0070696	2	2	2	2	2	2	1	2	3	1	2	2	2	2	2	2	1	2	2	1
1666	ALGA0115095	1	1	1	1	1	1	1	1	1	1	1	1	2	1	1	2	1	1	1	1
1667	MARC0013934	2	2	2	2	2	2	1	2	3	1	2	2	2	2	2	2	1	2	2	1
1668	ASGA0094496	1	1	2	1	2	1	1	1	2	1	1	1	2	1	2	1	1	1	2	1
1669	ASGA0101437	2	1	1	2	1	1	1	1	2	1	2	1	1	2	1	2	1	1	1	1
1670	MARC0034977	3	3	2	3	2	3	3	3	2	3	3	3	2	3	2	3	3	3	2	3
1671	ASGA0087412	1	1	1	1	1	1	1	1	1	1	1	1	1	1	1	2	1	1	1	1
1672	MARC0087541	1	2	2	1	2	2	1	2	2	1	1	2	3	1	2	1	1	2	2	1
1673	ALGA0087527	3	2	2	3	2	2	3	2	2	3	3	2	1	3	2	3	3	2	2	3
1674	ALGA0108182	1	1	1	1	1	1	1	1	1	1	1	1	1	1	1	2	2	1	1	1
1675	ASGA0090643	1	0	1	1	1	1	1	1	1	1	1	0	1	1	0	2	2	1	1	1
1676	ALGA0116626	3	2	2	3	2	2	3	2	2	3	3	2	1	3	2	3	3	2	2	3
1677	MARC0003947	3	2	2	3	2	2	3	2	2	3	3	2	1	3	2	3	3	2	2	3
1678	ASGA0070951	3	2	3	3	3	2	3	2	3	3	3	2	2	3	3	3	3	2	3	3
1679	H3GA0045185	1	1	2	1	2	1	1	1	2	1	1	1	2	1	0	2	2	1	2	1
1680	H3GA0045192	3	2	3	3	3	2	3	2	3	3	3	2	2	3	3	3	3	2	3	3
1681	ASGA0099830	0	1	3	3	2	1	2	2	3	0	0	1	2	3	3	2	1	1	0	1
1682	ASGA0101298	2	2	3	3	2	2	2	3	3	2	2	2	3	3	3	2	1	2	2	1
1683	ASGA0071003	1	2	1	1	1	2	1	2	1	1	1	2	2	1	1	1	1	2	1	1
1684	H3GA0045199	2	1	3	3	2	1	2	2	3	2	2	1	2	3	3	2	1	1	2	1
1685	MARC0044190	1	1	2	1	2	1	1	1	2	1	1	1	2	1	2	1	1	1	2	1
1686	ASGA0070995	2	3	1	1	2	3	2	2	1	2	2	3	2	1	1	2	3	3	2	3
1687	ALGA0087572	1	1	2	1	2	1	1	1	2	1	1	1	2	1	2	1	1	1	2	1
1688	ALGA0087581	3	3	2	3	2	3	3	3	2	3	3	3	2	3	2	3	3	3	2	3
1689	ASGA0071012	3	3	2	3	2	3	3	3	2	3	3	3	2	3	2	3	3	3	2	3
1690	MARC0072259	1	1	2	1	2	1	1	1	2	2	1	1	2	1	2	1	1	1	2	1
1691	ALGA0087587	1	1	2	1	2	1	1	1	2	2	1	1	2	1	2	1	1	1	2	1
1692	MARC0083382	2	2	3	3	2	2	2	3	3	3	2	2	3	3	3	2	1	2	2	1
1693	ASGA0084391	2	3	2	2	2	3	3	3	2	2	2	3	2	2	1	3	3	3	2	3
1694	ALGA0087600	3	3	3	3	3	3	3	3	3	2	3	3	3	3	2	3	3	3	3	3
1695	ALGA0104968	2	2	1	1	2	2	2	1	2	1	2	2	1	1	1	2	3	2	2	3
1696	MARC0061404	3	3	3	3	3	3	3	3	3	2	3	3	3	3	2	3	3	3	3	3
1697	H3GA0045213	2	1	3	3	2	1	2	2	2	3	2	1	2	3	3	2	1	1	2	1
1698	ALGA0087608	1	2	1	1	1	2	1	2	1	2	1	2	2	1	2	1	1	2	1	1
1699	ALGA0111643	1	1	1	1	1	1	1	1	1	2	1	1	1	1	2	1	1	1	1	1
1700	H3GA0045215	2	3	1	1	2	3	2	2	2	2	2	3	2	1	2	2	3	3	2	3
1701	MARC0011865	2	1	3	3	2	1	2	2	2	2	2	1	2	3	2	2	1	1	2	1
1702	MARC0015223	2	3	1	1	2	3	2	2	2	2	2	3	2	1	2	2	3	3	2	3
1703	H3GA0045216	3	2	3	3	3	2	3	2	3	2	3	2	2	3	2	3	3	2	3	3
1704	DRGA0015563	1	2	1	1	1	2	1	2	1	2	1	2	2	1	2	1	1	2	1	1
1705	ALGA0087619	2	2	2	1	2	2	2	1	2	1	2	2	1	1	1	2	3	2	2	3
1706	H3GA0045217	1	2	1	1	1	2	1	2	1	1	1	2	2	1	1	1	1	2	1	1
1707	DRGA0015567	3	2	1	2	2	2	2	1	2	1	3	2	1	2	1	2	3	2	2	3
1708	ASGA0071036	3	2	2	3	3	2	3	2	3	3	3	2	2	3	3	3	3	2	3	3
1709	MARC0056021	3	3	2	2	2	3	2	2	2	1	3	3	2	2	1	2	3	3	2	3
1710	ASGA0071051	3	3	2	2	2	3	2	2	2	1	3	3	2	2	1	2	3	3	2	3
1711	ASGA0071055	3	3	2	2	2	3	2	2	2	1	3	3	2	2	1	2	3	3	2	3
1712	ALGA0087655	1	1	2	1	1	1	1	1	1	1	1	1	1	1	1	1	1	1	1	1
1713	H3GA0045226	3	3	3	3	3	3	3	3	3	2	3	3	3	3	2	3	3	3	3	3
1714	ASGA0095820	3	3	2	2	2	3	2	2	2	1	3	3	2	2	1	2	3	3	2	3
1715	ALGA0107321	3	3	2	2	2	3	2	2	2	1	3	3	2	2	1	2	3	3	2	3
1716	ALGA0087665	1	1	2	2	2	1	2	2	2	2	1	1	2	2	2	2	1	1	2	1
1717	ALGA0087667	1	1	3	2	2	1	2	2	2	3	1	1	2	2	3	2	1	1	2	1
1718	ASGA0071066	0	0	3	2	2	1	2	2	2	3	1	1	2	2	3	2	1	1	2	1
1719	ASGA0071068	3	3	2	2	2	3	2	2	2	2	3	3	2	3	2	2	3	3	2	3
1720	ASGA0071087	3	3	2	3	3	3	3	3	3	2	3	3	3	2	2	3	3	3	3	3
1721	ASGA0090255	2	1	1	2	1	1	1	1	1	2	2	1	1	2	1	1	1	1	1	1
1722	MARC0087583	2	1	1	2	1	1	1	1	1	2	2	1	1	3	2	1	1	1	1	1
1723	ASGA0091187	2	1	3	2	3	1	2	2	3	3	2	1	2	2	3	3	2	1	2	2
1724	MARC0024250	3	1	3	3	3	1	2	2	3	3	3	1	2	3	3	3	2	1	2	2
1725	ALGA0108485	1	3	1	1	1	3	2	2	1	1	1	3	2	1	1	1	2	3	2	2
1726	MARC0064410	1	3	2	1	1	3	2	2	1	2	1	3	2	2	1	1	2	3	2	2
1727	ASGA0085850	2	3	3	2	3	3	3	3	3	3	2	3	3	2	3	3	3	3	3	3
1728	ASGA0102152	3	1	2	3	3	1	2	2	3	2	3	1	2	2	3	3	2	1	2	2
1729	ASGA0089162	3	1	3	3	3	1	2	2	3	3	3	1	2	3	3	3	2	1	2	2
1730	M1GA0026202	1	1	2	1	1	1	1	1	1	2	1	0	0	2	1	0	1	1	1	1
1731	MARC0110126	2	1	1	2	1	1	1	1	1	1	2	1	1	2	1	1	1	1	1	1
1732	H3GA0056110	2	1	1	2	1	1	1	1	1	1	2	1	1	2	1	1	1	1	1	1
1733	ALGA0087750	1	1	2	2	1	1	2	2	1	3	1	1	1	2	1	2	1	1	1	1
1734	ASGA0071133	2	2	2	1	2	3	2	2	2	1	1	2	3	1	2	2	3	3	3	3
1735	ASGA0071140	2	3	2	1	3	3	2	2	3	1	2	3	3	2	3	2	3	3	3	3
1736	ASGA0071144	2	1	2	3	1	1	2	2	1	3	2	1	1	2	1	2	1	1	1	1
1737	ALGA0115066	2	1	2	3	1	1	2	2	1	3	2	1	1	2	1	2	1	1	1	1
1738	ALGA0087783	1	2	1	1	2	1	1	1	1	1	2	2	1	1	2	1	1	1	1	1
1739	ALGA0115865	2	2	2	1	2	3	2	2	2	1	1	2	3	1	2	2	3	3	3	3
1740	ASGA0071160	3	3	3	3	3	3	3	3	2	3	3	3	3	3	3	3	3	3	3	3
1741	ASGA0071208	2	3	1	3	2	1	2	2	1	3	3	2	1	3	2	2	1	1	1	1
1742	MARC0112236	2	2	3	1	3	3	2	2	3	1	1	2	3	2	2	2	3	3	3	3
1743	ALGA0087827	3	2	2	3	2	2	2	3	2	3	3	0	3	2	3	3	2	2	2	2
1744	MARC0023852	1	2	2	1	2	2	2	1	2	1	1	0	1	2	1	1	2	2	2	2
1745	ASGA0071198	2	1	2	1	2	2	1	2	2	1	2	2	3	2	3	2	2	2	2	2
1746	ALGA0087841	3	2	2	3	2	2	2	3	2	2	3	0	3	3	3	3	2	2	2	2
1747	MARC0049303	3	2	2	3	2	2	2	3	2	2	3	0	3	2	3	3	2	2	2	2
1748	ASGA0071205	1	2	2	1	2	2	2	1	2	1	1	0	1	2	1	1	2	2	2	2
1749	ALGA0087866	1	2	2	1	2	2	2	1	2	1	1	0	1	2	1	1	2	2	2	2
1750	ASGA0071221	3	2	2	3	2	2	2	3	2	2	3	0	3	2	3	3	2	2	2	2
1751	ASGA0071222	3	1	2	2	2	2	1	2	2	1	3	2	3	2	3	2	2	2	2	2
1752	ASGA0071211	3	1	2	2	2	2	1	2	2	1	3	2	3	3	3	2	2	2	2	2
1753	M1GA0020516	1	3	1	2	2	1	2	2	1	3	1	2	1	1	1	2	1	1	1	1
1754	H3GA0045300	3	1	2	2	2	2	1	2	2	1	2	2	3	3	3	2	2	2	2	2
1755	ASGA0071226	3	1	2	2	2	2	1	2	2	1	2	2	3	3	3	2	2	2	2	2
1756	DRGA0015607	1	1	1	1	1	1	1	1	1	1	1	1	1	2	1	1	1	1	1	1
1757	ALGA0087869	1	3	2	2	2	2	3	2	2	3	2	2	1	1	1	2	2	2	2	2
1758	ASGA0071235	3	1	2	2	2	2	1	2	2	1	2	2	3	3	3	2	2	2	2	2
1759	ASGA0071236	1	3	2	2	2	2	3	2	2	3	2	0	1	2	1	2	2	2	2	2
1760	ASGA0071237	3	1	2	2	2	2	1	2	2	1	2	2	3	3	3	2	2	2	2	2
1761	ALGA0087901	3	1	2	2	2	2	1	2	2	1	2	2	3	2	3	2	2	2	2	2
1762	MARC0067267	1	1	1	2	1	1	2	2	1	2	1	1	1	1	1	2	1	1	1	1
1763	ASGA0071241	1	1	1	2	1	1	2	2	1	2	1	1	1	1	1	2	1	1	1	1
1764	ASGA0092912	2	1	1	2	1	1	1	1	1	2	2	1	1	2	1	1	1	1	1	1
1765	ASGA0091472	2	1	3	1	3	3	2	2	2	1	1	2	3	1	3	2	3	3	3	3
1766	MARC0002870	2	1	1	3	1	1	2	2	2	2	2	1	1	2	1	2	1	1	1	1
1767	MARC0090673	2	3	1	3	1	1	2	2	2	3	3	2	1	3	1	2	1	1	1	1
1768	ASGA0097592	2	1	2	2	1	1	1	1	2	1	2	1	1	2	1	1	1	1	1	1
1769	MARC0113316	2	3	2	1	3	3	2	2	2	1	2	3	3	2	3	2	3	3	3	3
1770	ALGA0087923	2	3	3	1	3	3	2	2	3	1	1	3	3	2	3	2	3	3	3	3
1771	ALGA0087937	1	3	2	2	1	1	2	2	1	2	1	2	1	2	1	2	1	1	1	1
1772	ALGA0087932	3	1	3	2	3	3	1	2	3	1	3	2	3	2	2	2	3	3	3	3
1773	MARC0092066	3	3	3	2	3	3	1	2	3	1	3	3	3	3	2	2	3	3	3	3
1774	MARC0084778	3	3	3	3	3	3	3	3	2	3	3	3	3	3	3	3	3	3	3	3
1775	ALGA0087956	3	1	2	2	3	3	3	3	3	3	2	2	3	2	3	3	3	3	3	3
1776	ALGA0087965	3	1	2	2	3	3	3	3	3	3	2	2	3	2	3	3	3	3	3	3
1777	ASGA0071297	3	1	3	3	3	3	3	3	3	3	3	2	3	2	3	3	3	3	3	3
1778	H3GA0045325	1	3	2	2	1	1	1	1	1	1	2	2	1	2	1	1	1	1	1	1
1779	ALGA0087975	3	3	2	2	3	3	3	3	3	3	2	3	3	3	3	3	3	3	3	3
1780	ASGA0071304	3	1	2	2	3	3	3	3	3	3	2	2	3	2	3	3	3	3	3	3
1781	ALGA0087977	3	1	2	2	3	3	3	3	3	3	2	2	3	2	3	3	3	3	3	3
1782	ALGA0108974	3	1	2	2	3	3	3	3	3	3	2	2	3	2	3	3	3	3	3	3
1783	ASGA0090660	3	3	2	2	3	3	3	3	3	3	2	3	3	3	3	3	3	3	3	3
1784	ALGA0117513	2	1	1	2	1	1	1	1	2	1	2	1	1	2	1	1	1	1	1	1
1785	ALGA0110221	2	3	2	3	1	1	3	2	2	3	3	2	1	3	2	2	1	1	1	1
1786	ASGA0100297	3	1	2	2	3	3	1	2	3	1	2	2	3	2	2	2	3	3	3	3
1787	ALGA0112269	3	3	2	2	3	3	1	2	3	1	2	3	3	3	2	2	3	3	3	3
1788	ALGA0105161	3	1	2	2	3	3	3	3	3	3	2	2	3	2	3	3	3	3	3	3
1789	MARC0016711	1	3	2	2	1	1	1	1	1	1	2	2	1	2	1	1	1	1	1	1
1790	ASGA0101226	2	3	2	3	1	1	1	1	1	1	3	2	1	3	1	1	1	1	1	1
1791	ASGA0100065	2	1	2	3	1	1	1	1	1	1	3	1	1	2	1	1	1	1	1	1
1792	MARC0013242	1	3	2	2	1	1	1	1	1	1	2	2	1	2	1	1	1	1	1	1
1793	ALGA0123307	1	3	2	2	1	1	1	1	1	1	2	2	1	2	1	1	1	1	1	1
1794	H3GA0053721	1	3	2	2	1	1	1	1	1	1	2	2	1	2	1	1	1	1	1	1
1795	MARC0018596	1	3	2	2	1	1	1	1	1	1	2	2	1	2	1	1	1	1	1	1
1796	MARC0015131	3	1	2	2	3	3	3	3	3	2	2	2	3	2	3	3	3	3	3	3
1797	ASGA0103457	2	1	1	2	1	1	3	2	2	3	2	1	1	2	2	2	1	1	1	1
1798	ASGA0095246	3	1	2	2	3	3	3	3	3	2	2	2	3	2	3	3	3	3	3	3
1799	MARC0035237	1	1	2	2	1	1	1	1	1	2	2	1	1	2	1	1	1	1	1	1
1800	H3GA0045336	1	3	2	2	1	1	1	1	1	1	2	2	1	2	1	1	1	1	1	1
1801	ASGA0071316	1	3	2	2	1	1	1	1	1	1	2	2	1	2	1	1	1	1	1	1
1802	H3GA0045331	2	3	3	2	3	3	1	2	2	2	2	3	3	1	2	2	3	3	3	3
1803	MARC0074589	1	2	1	1	1	1	1	1	1	1	1	1	1	1	1	1	1	1	1	1
1804	ASGA0071340	2	1	3	2	3	3	2	3	2	2	1	2	3	1	2	3	3	3	3	3
1805	H3GA0045356	3	1	3	3	3	3	2	2	3	2	2	2	3	2	3	2	3	3	3	3
1806	M1GA0020535	2	3	3	2	3	3	2	3	2	2	2	3	3	2	2	3	3	3	3	3
1807	ALGA0088010	1	3	1	1	1	1	2	2	1	2	2	2	1	2	1	2	1	1	1	1
1808	MARC0086651	2	3	2	1	3	2	2	2	2	2	2	2	2	2	2	3	3	2	3	3
1809	ALGA0088014	1	3	1	1	1	1	2	2	1	2	2	2	1	2	1	2	1	1	1	1
1810	ALGA0088016	3	1	3	3	3	3	2	2	3	2	2	2	3	2	3	2	3	3	3	3
1811	DRGA0015628	1	1	1	1	1	2	1	2	2	2	1	2	2	1	1	1	1	2	1	1
1812	ALGA0088017	1	1	1	1	1	2	1	2	2	2	1	2	2	1	1	1	1	2	1	1
1813	H3GA0045367	1	3	1	1	1	1	2	2	1	2	2	2	1	2	1	2	1	1	1	1
1814	H3GA0045368	1	3	1	1	1	1	2	2	1	2	2	2	1	2	1	2	1	1	1	1
1815	ALGA0088021	2	2	2	1	3	3	1	2	3	2	1	2	3	1	2	2	3	3	3	3
1816	MARC0030095	3	2	3	3	3	3	2	2	3	2	2	2	3	2	3	2	3	3	3	3
1817	ALGA0088031	2	2	2	1	3	2	1	1	3	2	1	0	2	1	2	2	3	2	3	3
1818	ASGA0071368	2	2	2	3	1	2	3	3	1	2	3	0	2	3	2	2	1	2	1	1
1819	ALGA0088040	2	3	2	3	1	1	3	2	1	3	3	2	1	3	2	2	1	1	1	1
1820	ALGA0088043	2	3	2	3	1	1	3	2	1	3	3	2	1	3	2	2	1	1	1	1
1821	ASGA0071383	3	2	3	3	3	3	2	2	3	2	2	2	3	2	3	2	3	3	3	3
1822	ALGA0088051	3	3	3	3	3	2	3	2	3	3	3	0	2	3	3	3	3	2	3	3
1823	MARC0050999	2	3	2	1	3	3	2	3	3	3	2	3	3	2	2	3	3	3	3	3
1824	ALGA0088053	2	1	2	3	1	2	2	2	1	1	0	0	2	2	2	1	1	2	1	1
1825	MARC0001595	2	1	2	3	1	1	2	1	1	1	2	1	1	2	2	1	1	1	1	1
1826	H3GA0045396	2	1	2	3	1	1	2	1	1	1	2	1	1	2	2	1	1	1	1	1
1827	ALGA0109369	1	1	2	2	1	1	2	1	1	2	1	1	1	1	2	1	1	1	1	1
1828	ASGA0071418	2	3	3	2	2	3	3	3	3	3	2	3	3	2	3	3	3	3	3	3
1829	M1GA0020563	1	2	1	1	1	1	2	2	1	3	1	2	1	2	1	2	1	1	1	1
1830	H3GA0045422	3	2	3	3	3	3	2	2	3	2	3	2	3	2	3	2	3	3	3	3
1831	M1GA0020561	2	3	3	2	2	2	3	2	3	3	2	2	2	2	3	3	3	2	3	3
1832	ASGA0071400	2	1	2	3	2	2	2	2	1	2	2	2	2	2	2	1	1	2	1	1
1833	ASGA0102843	3	2	3	3	3	3	3	3	3	3	3	0	3	3	3	3	3	3	3	3
1834	H3GA0053491	2	2	0	1	2	3	1	0	3	0	0	2	3	0	0	0	3	3	3	3
1835	ASGA0106268	3	2	2	2	3	3	2	3	3	3	3	0	3	3	2	3	3	3	3	3
1836	MARC0045727	2	3	3	2	2	2	3	2	3	3	2	2	2	2	3	3	3	2	3	3
1837	H3GA0053443	2	1	1	2	2	2	1	2	1	1	2	2	2	2	1	1	1	2	1	1
1838	ASGA0092005	2	2	2	1	2	2	2	2	3	3	2	2	2	2	2	3	3	2	3	3
1839	M1GA0020579	1	2	2	2	1	1	2	1	1	1	1	2	1	1	2	1	1	1	1	1
1840	MARC0092224	2	2	2	3	2	2	2	2	1	1	2	0	2	2	2	1	1	2	2	1
1841	MARC0013988	3	2	2	2	3	3	2	3	3	3	3	0	3	3	2	3	3	3	3	3
1842	ALGA0031058	1	2	2	2	1	1	2	1	1	1	1	0	1	1	2	1	1	1	1	1
1843	ALGA0105898	3	2	2	2	3	3	2	3	3	3	3	0	3	3	2	3	3	3	3	3
1844	ASGA0089547	1	2	2	2	1	1	2	1	1	1	1	0	1	1	2	1	1	1	1	1
1845	ALGA0123629	2	2	3	2	2	2	3	1	3	1	2	0	2	1	3	2	3	2	2	3
1846	MARC0040357	2	1	2	1	2	2	2	1	3	1	2	1	2	1	2	2	3	2	2	3
1847	ASGA0084747	2	3	2	3	2	2	2	3	1	3	2	3	2	3	2	2	1	2	2	1
1848	MARC0084240	3	2	2	2	3	3	2	3	3	3	3	0	3	3	2	3	3	3	3	3
1849	H3GA0045478	2	1	1	2	2	2	2	3	1	3	2	1	2	2	1	2	1	2	2	1
1850	ASGA0071444	3	1	2	2	3	3	3	3	3	3	3	1	3	2	2	3	3	3	3	3
1851	ALGA0088126	3	3	2	3	2	3	2	2	2	1	3	0	2	3	2	2	2	3	3	2
1852	ASGA0071435	3	2	2	2	3	3	3	3	3	3	3	0	3	3	2	3	3	3	3	3
1853	H3GA0045481	2	1	2	1	2	2	3	1	3	1	2	1	2	1	2	2	3	2	2	3
1854	M1GA0020619	1	2	3	2	2	1	1	1	2	1	1	0	2	1	3	1	2	1	1	2
1855	ASGA0071475	1	2	3	2	2	1	1	1	2	1	1	2	2	1	3	1	2	1	1	2
1856	ALGA0088153	3	1	1	2	2	3	3	3	2	3	3	2	2	2	1	3	2	3	3	2
1857	MARC0030177	2	2	1	1	2	3	2	2	2	1	2	3	2	0	1	2	2	3	2	2
1858	M1GA0020624	2	2	3	3	2	1	2	2	2	3	2	0	2	2	3	2	2	1	2	2
1859	ASGA0071489	2	2	3	3	2	1	2	2	2	3	2	0	2	2	3	2	2	1	2	2
1860	MARC0101128	1	2	3	2	2	1	1	1	2	1	1	0	2	1	3	1	2	1	1	2
1861	ASGA0071500	2	3	3	2	3	3	2	3	3	3	2	2	3	2	3	3	3	3	2	3
1862	ALGA0088170	3	3	3	3	3	3	3	2	3	1	3	3	3	3	3	2	3	3	3	3
1863	MARC0104562	3	2	1	2	1	2	3	2	2	3	3	3	1	3	1	3	2	2	3	2
1864	ALGA0115203	2	1	3	3	3	2	1	2	2	1	2	1	3	2	3	1	2	2	2	2
1865	ASGA0083076	3	2	3	3	3	3	3	3	3	3	3	0	3	3	3	3	3	3	3	3
1866	M1GA0024265	3	2	3	3	3	3	3	3	3	3	3	2	3	2	3	2	3	3	3	3
1867	MARC0060303	1	1	1	1	1	1	2	1	1	1	1	2	1	1	1	1	1	1	1	1
1868	ALGA0088176	2	1	1	1	1	2	3	1	2	1	2	0	1	1	1	1	2	2	2	2
1869	ALGA0088181	1	1	1	1	1	1	2	1	1	1	1	0	1	1	1	1	1	1	1	1
1870	ALGA0088203	1	1	1	1	1	1	2	1	1	1	1	2	1	1	1	1	1	1	1	1
1871	ALGA0088207	2	1	1	1	1	2	2	1	2	2	2	1	1	1	1	1	2	2	2	2
1872	ASGA0071554	1	2	1	1	1	1	1	1	1	2	1	0	1	2	1	1	1	1	1	1
1873	MARC0055634	1	2	1	1	1	1	1	1	1	1	1	2	1	2	1	1	1	1	1	1
1874	ALGA0088228	1	2	1	1	1	1	1	1	1	2	1	0	1	2	1	1	1	1	1	1
1875	ASGA0071569	2	1	1	1	1	2	2	1	2	2	2	1	1	1	1	1	2	2	2	2
1876	ASGA0091908	2	1	1	1	1	2	3	1	2	2	2	2	1	1	2	1	2	2	2	2
1877	ALGA0122727	2	2	1	1	1	2	3	1	2	2	2	2	1	2	2	1	2	2	2	2
1878	ALGA0088237	2	2	1	1	1	2	3	1	2	1	2	2	1	2	2	1	2	2	2	2
1879	ALGA0088232	3	2	3	3	3	3	3	3	3	3	3	0	3	2	2	3	3	3	3	3
1880	M1GA0027113	3	3	3	3	3	3	3	3	3	2	3	3	3	3	3	3	3	3	3	3
1881	ALGA0088274	2	2	2	3	2	1	2	1	2	1	2	2	2	3	2	1	2	1	2	2
1882	ASGA0071618	3	2	3	2	3	3	3	3	3	3	3	0	3	2	3	3	3	3	3	3
1883	ASGA0101329	1	1	1	2	1	1	1	1	1	2	1	1	1	1	1	1	1	1	1	1
1884	ALGA0110207	2	2	1	2	1	2	2	1	2	1	2	0	1	1	1	1	1	2	2	2
1885	ALGA0112740	1	1	1	2	1	1	1	1	1	2	1	1	1	1	1	1	1	1	1	1
1886	ASGA0098119	2	2	3	2	3	2	2	3	2	2	2	0	3	3	3	3	3	2	2	2
1887	ALGA0105468	2	2	3	2	3	2	2	3	2	3	2	0	3	3	3	3	3	2	2	2
1888	ALGA0108768	2	2	1	2	1	2	2	1	2	2	2	0	1	1	1	1	1	2	2	2
1889	ALGA0119312	2	2	3	3	3	2	2	3	2	3	2	0	3	3	3	3	3	2	2	2
1890	ALGA0106798	2	2	2	2	2	3	2	3	2	3	2	2	2	1	2	3	2	3	2	2
1891	ASGA0082864	2	2	3	2	3	3	3	3	3	3	2	3	3	1	3	2	3	3	2	3
1892	ALGA0114667	2	2	3	1	3	3	3	3	3	2	2	0	3	1	3	2	3	3	2	3
1893	ASGA0095426	3	1	1	2	1	1	1	1	1	1	2	1	1	2	1	1	1	1	2	1
1894	ASGA0099779	1	3	3	2	3	3	3	3	3	2	2	3	3	2	3	3	3	3	2	3
1895	MARC0093418	3	2	2	2	2	3	2	3	2	3	3	2	2	2	2	2	2	3	3	2
1896	MARC0057134	1	1	3	2	3	3	3	2	3	2	2	2	3	1	3	1	2	3	2	3
1897	ALGA0103427	1	1	2	2	2	3	2	2	2	2	2	2	2	1	2	1	1	3	2	2
1898	ALGA0113129	2	1	2	1	2	3	2	2	2	1	2	2	2	1	2	1	1	3	2	2
1899	MARC0024500	1	1	2	1	2	3	2	2	2	1	2	2	2	1	2	1	1	3	2	2
1900	ALGA0102813	2	3	3	3	3	3	3	3	3	2	3	3	3	3	3	3	3	3	3	3
1901	ALGA0111484	2	3	3	3	3	3	3	3	3	2	3	3	3	3	3	3	3	3	3	3
1902	ASGA0094233	1	3	2	2	2	1	2	2	2	3	1	2	2	2	2	3	3	1	1	2
1903	ASGA0103093	3	3	3	3	3	3	3	3	3	2	3	3	3	3	3	3	3	3	3	3
1904	H3GA0054422	1	1	2	2	2	1	2	1	2	1	1	2	2	1	2	1	2	1	1	2
1905	H3GA0055520	1	1	2	2	2	1	2	1	2	2	1	2	2	1	2	1	2	1	1	2
1906	M1GA0024089	1	1	2	2	2	1	2	1	2	1	1	2	2	1	2	1	2	1	1	2
1907	ASGA0096230	1	1	2	2	2	1	2	1	2	1	1	2	2	1	2	1	2	1	1	2
1908	MARC0049846	2	1	1	1	1	1	1	1	1	1	1	1	1	1	1	1	1	1	1	1
1909	ALGA0104198	1	3	1	1	1	1	1	2	1	2	1	2	1	2	1	3	2	1	1	1
1910	ASGA0082556	1	1	1	2	2	3	3	2	2	2	2	1	2	1	1	1	1	3	2	2
1911	ALGA0103368	1	1	1	2	2	3	3	2	2	2	2	1	2	1	1	1	1	3	2	2
1912	H3GA0055923	2	1	1	3	2	3	3	2	2	2	3	1	2	2	1	1	1	3	3	2
1913	ALGA0120790	1	1	1	2	2	3	3	2	2	2	2	1	2	1	1	1	1	3	2	2
1914	MARC0011387	3	3	3	3	3	3	3	3	3	2	3	3	3	3	3	3	3	3	3	3
1915	ALGA0117790	1	3	1	1	1	1	1	2	1	2	1	2	1	2	1	3	2	1	1	1
1916	MARC0005412	1	3	2	2	2	3	3	3	2	3	2	2	2	2	1	3	2	3	2	2
1917	H3GA0053961	1	3	2	2	2	3	3	3	2	3	2	2	2	2	1	3	2	3	2	2
1918	ALGA0107900	1	1	1	2	2	3	3	3	2	3	2	1	2	1	1	2	2	3	2	2
1919	ALGA0119371	2	3	1	3	2	3	3	2	2	1	3	2	2	3	1	2	1	3	3	2
1920	DRGA0015653	1	1	2	1	2	1	1	1	2	2	1	2	2	1	2	1	2	1	1	2
1921	DRGA0015652	2	3	1	2	1	1	1	1	1	2	2	2	1	3	1	2	1	1	2	1
1922	ASGA0071624	3	3	2	3	2	3	3	3	2	3	3	2	2	3	2	3	2	3	3	2
1923	H3GA0045612	3	1	1	2	1	1	1	1	1	2	2	1	1	2	1	1	1	1	2	1
1924	ALGA0088302	3	2	1	2	1	1	1	2	1	3	2	2	1	3	1	3	2	1	2	1
1925	ALGA0088314	2	2	2	1	2	1	1	2	1	2	1	2	1	1	1	2	2	1	1	1
1926	DRGA0015662	2	3	3	2	3	3	3	3	3	2	2	3	3	2	3	3	3	3	2	3
1927	MARC0018135	1	2	3	2	3	3	3	2	3	2	2	0	3	2	3	1	2	3	2	3
1928	MARC0018456	2	2	3	3	3	3	3	2	3	2	3	0	3	3	3	1	2	3	3	3
1929	M1GA0024791	3	2	1	2	1	1	1	1	1	2	2	0	1	2	1	2	1	1	2	1
1930	ASGA0083525	2	2	1	2	1	2	2	2	2	3	3	0	1	2	2	3	2	2	3	2
1931	H3GA0054958	3	2	3	3	3	2	2	2	2	1	2	0	3	3	0	1	2	2	2	2
1932	MARC0002960	1	2	3	1	3	2	2	2	3	3	2	3	2	1	2	2	3	2	2	3
1933	ASGA0096138	2	3	3	2	3	2	2	2	2	1	1	3	3	2	3	2	2	2	1	2
1934	H3GA0045644	2	1	1	2	1	1	1	1	1	1	2	1	1	2	1	1	1	1	2	1
1935	ALGA0088332	1	2	3	2	2	3	3	3	3	3	2	0	3	2	3	3	3	3	2	3
1936	ALGA0088337	3	1	1	3	2	1	1	2	1	2	2	1	1	2	1	2	2	1	2	1
1937	MARC0035213	2	1	1	2	1	1	1	2	1	2	2	1	1	2	1	2	2	1	2	1
1938	ALGA0088352	3	3	2	3	2	1	0	1	1	1	0	2	1	0	1	1	1	1	0	1
1939	ALGA0088358	2	1	2	2	2	2	2	3	2	2	2	2	3	3	3	3	3	2	2	2
1940	MARC0031294	2	1	2	1	2	2	3	2	2	3	2	2	1	2	1	2	2	2	2	2
1941	H3GA0045663	2	1	3	2	2	2	2	2	2	1	2	2	3	3	3	1	2	2	2	2
1942	ALGA0088373	3	3	1	2	2	1	2	2	1	2	2	2	2	3	1	2	2	1	2	1
1943	ALGA0088377	2	3	3	3	2	3	2	2	3	2	3	2	3	2	3	2	2	3	3	3
1944	M1GA0020746	2	1	1	2	1	3	2	2	2	2	3	1	3	2	1	2	1	3	3	2
1945	ASGA0071729	3	3	1	3	2	3	2	3	2	3	3	2	3	2	1	3	2	3	3	2
1946	ASGA0090026	2	2	3	2	3	3	3	3	3	3	2	0	2	2	3	3	3	3	2	3
1947	MARC0030325	3	2	2	2	2	2	2	3	1	2	2	2	3	3	2	2	2	2	2	1
1948	H3GA0056033	2	3	2	3	2	2	2	1	3	2	3	0	2	2	2	2	2	2	3	3
1949	ALGA0123500	3	3	2	3	3	2	2	1	3	2	3	2	2	2	2	2	2	2	3	3
1950	ALGA0115788	2	3	3	2	3	3	2	2	3	2	2	2	2	1	3	2	2	3	2	3
1951	ALGA0111996	2	2	2	3	2	3	2	2	3	2	3	2	3	2	3	2	2	3	3	3
1952	ALGA0122953	3	2	2	2	2	1	2	2	1	2	2	2	2	3	1	2	2	1	2	1
1953	ALGA0105290	2	2	3	3	2	3	3	3	3	3	3	0	3	3	3	3	3	3	3	3
1954	ASGA0084070	1	2	3	2	2	3	3	3	3	3	2	0	2	2	3	3	3	3	2	3
1955	H3GA0054377	3	3	2	3	2	3	3	3	2	3	3	0	3	3	1	3	2	3	3	2
1956	MARC0057052	3	3	3	3	3	3	3	3	3	2	3	3	3	3	3	3	3	3	3	3
1957	H3GA0045676	2	2	2	2	1	2	1	2	1	3	2	0	2	2	1	2	2	1	2	1
1958	ASGA0071761	3	2	3	2	3	2	1	2	2	3	2	2	2	2	3	2	3	1	2	2
1959	M1GA0020782	3	2	3	3	3	2	3	3	3	3	3	0	3	3	3	3	3	3	3	3
1960	H3GA0045698	3	3	2	3	3	3	3	2	3	2	3	3	3	3	3	2	2	3	3	3
1961	MARC0036536	1	2	2	2	1	2	3	3	2	2	2	2	2	2	1	3	2	3	2	2
1962	ASGA0071753	2	2	2	2	1	2	1	2	1	2	2	0	2	2	1	2	2	1	2	1
1963	MARC0043024	3	3	2	3	3	3	3	2	3	2	3	3	3	3	3	2	2	3	3	3
1964	H3GA0056358	2	2	2	2	3	2	3	2	3	2	2	0	2	2	3	2	2	3	2	3
1965	MARC0031637	1	1	2	1	1	1	1	2	1	2	1	1	1	1	1	2	2	1	1	1
1966	MARC0112924	2	3	2	2	2	3	3	1	3	2	3	3	2	3	3	2	2	2	3	3
1967	ASGA0071782	2	3	2	2	2	3	3	1	3	2	3	3	2	3	3	2	2	2	3	3
1968	H3GA0052562	3	2	2	3	2	2	1	3	1	2	2	0	3	2	1	2	2	2	2	1
1969	M1GA0020786	2	2	3	2	3	2	3	3	3	3	2	0	2	2	3	3	3	3	2	3
1970	ASGA0071786	2	2	1	2	1	2	1	1	1	1	2	0	2	2	1	1	1	1	2	1
1971	M1GA0020805	2	2	1	2	1	2	1	1	1	1	2	2	2	2	1	1	1	1	2	1
1972	MARC0022007	2	2	1	2	1	2	1	1	1	1	2	0	2	2	1	1	1	1	2	1
1973	ASGA0071775	2	2	2	2	2	2	1	1	2	2	2	2	2	2	3	1	2	1	2	2
1974	MARC0014850	1	2	1	1	1	2	1	1	1	1	1	0	1	1	1	1	1	1	1	1
1975	H3GA0052647	2	2	2	2	2	2	1	1	2	1	2	2	2	2	3	1	2	1	2	2
1976	MARC0084699	2	2	3	2	3	2	3	3	3	3	2	0	2	2	3	3	3	3	2	3
1977	ALGA0106721	2	2	3	2	3	2	3	3	3	3	2	2	2	2	3	3	3	3	2	3
1978	ALGA0112129	2	2	3	2	3	2	3	3	3	3	2	3	2	2	3	3	3	3	2	3
1979	ASGA0094465	2	2	2	2	2	2	1	1	2	1	2	2	2	2	3	1	2	1	2	2
1980	MARC0090319	2	2	2	2	2	2	3	3	2	3	2	2	2	2	1	3	2	3	2	2
1981	MARC0028003	3	3	2	3	2	3	3	3	2	3	3	0	3	3	1	3	2	3	3	2
1982	ASGA0088191	2	2	1	2	1	2	1	1	1	2	2	0	2	2	0	1	1	1	2	1
1983	ALGA0107893	2	2	3	2	3	2	3	3	3	3	2	0	2	2	3	3	3	3	2	3
1984	ALGA0115494	2	1	3	1	3	1	1	2	2	2	1	2	2	1	3	1	2	2	1	2
1985	MARC0049973	2	2	2	2	2	2	1	1	2	1	2	2	2	2	3	2	2	1	2	2
1986	ASGA0103790	2	3	2	2	2	3	3	3	2	3	2	2	2	2	1	2	2	3	2	2
1987	ASGA0089490	1	2	2	1	2	2	1	1	2	1	1	2	1	1	3	2	2	1	1	2
1988	ASGA0084438	3	2	3	3	3	2	3	3	3	3	3	0	3	3	3	3	3	3	3	3
1989	M1GA0027067	2	2	3	2	2	2	1	2	2	2	2	2	3	2	3	2	2	2	2	2
1990	ASGA0097473	2	2	1	2	2	2	3	2	2	2	2	2	1	2	1	2	2	2	2	2
1991	MARC0033895	3	2	3	2	3	2	1	2	2	2	2	2	3	2	3	2	2	2	2	2
1992	ALGA0118478	2	3	3	3	2	3	3	3	3	2	3	3	3	3	3	3	3	3	3	3
1993	ASGA0101536	3	2	2	2	3	2	1	1	2	2	2	2	2	2	3	2	2	1	2	2
1994	M1GA0024328	1	2	3	2	2	2	3	3	3	2	2	0	2	2	3	3	3	3	2	3
1995	ALGA0102768	3	2	2	2	2	2	1	2	1	2	2	0	3	2	1	1	1	2	2	1
1996	ASGA0088487	2	2	2	3	2	2	3	2	3	2	3	0	2	3	3	3	3	2	3	3
1997	M1GA0024745	1	2	2	2	2	2	3	2	3	2	2	0	1	2	3	3	3	2	2	3
1998	ASGA0102326	3	2	2	2	2	2	1	2	1	2	2	0	3	2	1	1	1	2	2	1
[truncated: 4 more rows]

## Sheet: longest segment
				Cases										Control
	SNP name	CHr	position	N1567B	N2302B	N3480B	N3706B	N3768B	N4103B	N4173B	Y5289B	Y6383B	Y6924B	N1567G	N2302G	N3480G	N3706G	N3768G	N4103G	N4173G	Y5289G	Y6383G	Y6924G
1179	ALGA0110636	15	86745668	1	1	1	1	1	1	1	1	1	1	2	1	2	2	2	1	2	1	3	1
1180	MARC0008786	15	86747347	1	1	1	1	1	1	1	1	1	1	2	1	2	2	2	1	2	1	3	1
1181	ALGA0086324	15	86891925	1	1	1	1	1	1	1	1	1	1	1	1	1	1	1	1	1	1	2	1
1182	ALGA0086325	15	86923127	1	1	1	1	1	1	1	1	1	1	2	1	2	2	2	1	2	1	3	1
1183	ALGA0086328	15	87043469	1	1	1	1	1	1	1	1	1	1	1	0	1	1	1	2	1	1	1	2
1184	H3GA0044711	15	87196491	3	3	3	3	3	3	3	3	3	3	3	3	3	3	3	3	3	3	3	2
1185	ALGA0086340	15	87742930	3	3	3	3	3	3	3	3	3	3	3	2	3	3	3	2	3	3	2	2
1186	ASGA0070147	15	87848920	1	1	1	1	1	1	1	1	1	1	2	2	2	2	2	2	2	1	3	2
1187	MARC0052054	15	88317234	1	1	1	1	1	1	1	1	1	1	1	2	1	1	1	2	1	1	2	2
1188	ALGA0086348	15	88361297	1	1	1	1	1	1	1	1	1	1	1	0	1	1	1	2	1	1	2	2
1189	ASGA0070150	15	88403122	3	3	3	3	3	3	3	3	3	3	3	2	3	3	3	2	3	3	2	2
1190	ALGA0086351	15	88506813	1	1	1	1	1	1	1	1	1	1	1	0	1	1	1	2	1	1	2	2
1191	ALGA0086355	15	88548977	1	1	1	1	1	1	1	1	1	1	1	2	1	1	1	2	1	1	2	2
1192	MARC0041382	15	88806157	1	1	1	1	1	1	1	1	1	1	1	2	1	1	1	2	1	1	2	2
1193	ALGA0112379	15	88875317	1	1	1	1	1	1	1	1	1	1	1	2	1	1	1	2	1	1	2	2
1194	ASGA0070154	15	89613564	1	1	1	1	1	1	1	1	1	1	1	1	1	1	1	1	1	1	2	1
1195	ALGA0086364	15	89881631	3	3	3	3	3	3	3	3	3	3	2	3	3	2	3	3	2	3	2	3
1196	ALGA0086365	15	89916423	1	1	1	1	1	1	1	1	1	1	2	1	1	2	1	1	2	1	1	1
1197	MARC0009458	15	90012606	3	3	3	3	3	3	3	3	3	3	2	3	3	2	3	3	2	3	3	3
1198	ALGA0086369	15	90584878	1	1	1	1	1	1	1	1	1	1	2	1	1	2	1	1	2	1	1	1
1199	ALGA0086370	15	90617583	1	1	1	1	1	1	1	1	1	1	2	1	1	2	1	1	2	1	1	1
1200	ALGA0086372	15	90690194	1	1	1	1	1	1	1	1	1	1	2	1	1	2	1	1	2	1	1	1
1201	ALGA0086374	15	90724025	3	3	3	3	3	3	3	3	3	3	2	3	3	2	3	3	2	3	3	3
1202	ALGA0086375	15	90742504	1	1	1	1	1	1	1	1	1	1	2	1	1	2	1	1	2	1	1	1
1203	ALGA0086376	15	90760357	3	3	3	3	3	3	3	3	3	3	2	3	3	2	3	3	2	3	3	3
1204	DRGA0015292	15	90823336	3	3	3	3	3	3	3	3	3	3	2	3	3	2	3	3	2	3	3	3
1205	ALGA0086378	15	91114789	3	3	3	3	3	3	3	3	3	3	2	3	3	2	3	3	2	3	3	3
1206	H3GA0044718	15	91347879	1	1	1	1	1	1	1	1	1	1	2	1	1	2	1	1	2	1	2	1
1207	ALGA0086391	15	91427440	3	3	3	3	3	3	3	3	3	3	2	3	3	2	3	3	2	3	2	3
1208	ALGA0086392	15	91475969	3	3	3	3	3	3	3	3	3	3	2	3	3	2	3	3	2	3	3	3
1209	MARC0042652	15	91504875	3	3	3	3	3	3	3	3	3	3	2	3	3	2	3	3	2	3	3	3
1210	ASGA0070162	15	91548212	3	3	3	3	3	3	3	3	3	3	2	3	3	2	3	3	2	3	3	3
1211	ALGA0086394	15	91577185	3	3	3	3	3	3	3	3	3	3	3	2	2	3	2	2	3	3	2	2
1212	M1GA0020379	15	91605218	1	1	1	1	1	1	1	1	1	1	2	1	1	2	1	1	2	1	1	1
1213	MARC0059951	15	91737824	3	3	3	3	3	3	3	3	3	3	3	2	2	3	2	2	3	3	1	2
1214	ASGA0070163	15	91769243	1	1	1	1	1	1	1	1	1	1	1	1	2	1	2	1	1	1	3	2
1215	MARC0023721	15	92433597	1	1	1	1	1	1	1	1	1	1	1	1	1	1	1	1	1	1	2	1
1216	MARC0001033	15	92483250	3	3	3	3	3	3	3	3	3	3	3	3	3	3	3	3	3	3	2	3
1217	ALGA0086411	15	93008735	1	1	1	1	1	1	1	1	1	1	1	1	2	1	2	1	1	1	3	2
1218	DRGA0015297	15	93185092	3	3	3	3	3	3	3	3	3	3	3	3	3	3	3	2	3	3	3	3
1219	ALGA0086414	15	93922498	1	1	1	1	1	1	1	1	1	1	1	1	2	1	2	1	1	1	2	2
1220	H3GA0044724	15	94008438	3	3	3	3	3	3	3	3	3	3	3	3	2	3	2	3	3	3	2	2
1221	H3GA0044725	15	94377163	1	1	1	1	1	1	1	1	1	1	1	1	1	1	1	2	1	1	2	1
1222	ASGA0070174	15	94457780	1	1	1	1	1	1	1	1	1	1	1	1	1	1	1	2	1	1	2	1
1223	ALGA0086432	15	94558268	1	1	1	1	1	1	1	1	1	1	1	1	1	1	1	2	1	1	2	1
1224	ASGA0092679	15	94693486	3	3	3	3	3	3	3	3	3	3	3	3	3	3	3	2	3	3	3	3
1225	ASGA0092739	15	94737785	3	3	3	3	3	3	3	3	3	3	3	3	3	3	3	2	3	3	3	3
1226	M1GA0026727	15	94765099	3	3	3	3	3	3	3	3	3	3	3	3	3	3	3	2	3	3	3	3
1227	ALGA0086434	15	94888836	1	1	1	1	1	1	1	1	1	1	1	1	1	1	1	2	1	1	1	1
1228	ASGA0070180	15	94923471	3	3	3	3	3	3	3	3	3	3	3	3	3	3	3	2	3	3	3	3
1229	H3GA0044730	15	94967310	1	1	1	1	1	1	1	1	1	1	1	1	1	1	1	2	1	1	1	1
1230	ALGA0086437	15	94989604	1	1	1	1	1	1	1	1	1	1	2	2	2	2	2	1	2	1	3	2
1231	MARC0097077	15	95009658	3	3	3	3	3	3	3	3	3	3	2	2	2	2	2	3	2	3	1	2
1232	ALGA0086439	15	95048569	1	1	1	1	1	1	1	1	1	1	2	2	2	2	2	1	2	1	3	2
1233	H3GA0044732	15	95062143	1	1	1	1	1	1	1	1	1	1	1	1	1	1	1	2	1	1	1	1

## Sheet: Sscrofa11.1
SNP	locus	chr	position
1	ASGA0071822	15	220804
2	MARC0068367	15	234102
3	ALGA0088480	15	263717
4	ASGA0071826	15	276046
5	ALGA0088478	15	295580
6	ALGA0104474	15	339755
7	MARC0036974	15	343382
8	ALGA0107359	15	405353
9	ALGA0088465	15	564318
10	M1GA0020838	15	614508
11	ASGA0071803	15	702591
12	ALGA0088446	15	769750
13	ALGA0088449	15	833216
14	MARC0029481	15	887468
15	MARC0012097	15	899683
16	ALGA0112525	15	922189
17	ASGA0084546	15	953829
18	ASGA0094798	15	965965
19	ALGA0113147	15	1044476
20	ALGA0083738	15	1091163
21	ASGA0068522	15	1100196
22	ALGA0083743	15	1151527
23	MARC0023254	15	1216952
24	ASGA0068533	15	1282267
25	ALGA0083755	15	1303186
26	MARC0053855	15	1327082
27	ALGA0083763	15	1351022
28	ASGA0068541	15	1373551
29	ALGA0083768	15	1396192
30	ASGA0068564	15	1441277
31	MARC0083157	15	1480956
32	ASGA0068547	15	1497641
33	ASGA0068554	15	1528658
34	ALGA0083782	15	1541984
35	ASGA0068559	15	1573233
36	ALGA0083796	15	1624906
37	ASGA0068580	15	1738783
38	ALGA0083823	15	1770319
39	ALGA0083835	15	1822797
40	ALGA0083838	15	1842735
41	ASGA0068589	15	1860211
42	MARC0044113	15	1875318
43	ALGA0105523	15	1885250
44	ASGA0068595	15	1902168
45	ALGA0083855	15	1915791
46	ALGA0122407	15	2009816
47	ALGA0105714	15	2010138
48	ALGA0104639	15	2016126
49	ALGA0124524	15	2082187
50	ASGA0083570	15	2221646
51	ALGA0119525	15	2223672
52	ALGA0083683	15	2312748
53	ALGA0123602	15	2345267
54	MARC0033318	15	2371608
55	ASGA0068483	15	2392255
56	DRGA0014893	15	2493836
57	ALGA0083686	15	2503728
58	ALGA0083701	15	2514095
59	ASGA0068496	15	2543626
60	ALGA0083696	15	2577706
61	ASGA0068498	15	2599975
62	ALGA0083708	15	2636979
63	ASGA0068501	15	2653447
64	ALGA0083714	15	2666885
65	ALGA0083715	15	2678810
66	ASGA0068511	15	2704507
67	H3GA0043731	15	2743894
68	ALGA0083736	15	2746638
69	ASGA0103134	15	2807132
70	ASGA0103564	15	2951904
71	ASGA0092166	15	3073534
72	MARC0042106	15	3073986
73	ASGA0094809	15	3177518
74	ALGA0113804	15	3184616
75	MARC0086901	15	3204205
76	ALGA0118741	15	3206024
77	ASGA0099100	15	3208307
78	ASGA0088931	15	3247916
79	ALGA0115976	15	3258523
80	ALGA0113899	15	3295375
81	ALGA0106090	15	3303651
82	ALGA0120207	15	3392015
83	MARC0051886	15	3401591
84	ASGA0098801	15	3414151
85	MARC0029924	15	3427345
86	ALGA0102725	15	3454090
87	ALGA0083406	15	3550448
88	H3GA0043639	15	3581007
89	ASGA0068326	15	3620172
90	H3GA0043638	15	3642387
91	ASGA0068328	15	3695239
92	ALGA0083417	15	3729851
93	MARC0020666	15	3777656
94	ASGA0068330	15	3804558
95	MARC0010644	15	3846933
96	DRGA0014782	15	3851445
97	ALGA0083422	15	3855785
98	MARC0088044	15	3883909
99	ASGA0068333	15	3995081
100	ALGA0083427	15	3999081
101	ASGA0068334	15	4053898
102	ALGA0083430	15	4118207
103	DBMA0000075	15	4177139
104	ALGA0119257	15	4177321
105	ASGA0068338	15	4208999
106	ALGA0083437	15	4262913
107	ASGA0068343	15	4287968
108	H3GA0043643	15	4312515
109	ASGA0068346	15	4335626
110	ALGA0083443	15	4411460
111	MARC0011645	15	4457226
112	MARC0034611	15	4479040
113	H3GA0043650	15	4507522
114	ALGA0083456	15	4531459
115	MARC0083940	15	4547628
116	ALGA0103648	15	4585655
117	ALGA0124250	15	4589288
118	MARC0114599	15	4638311
119	MARC0034196	15	4669336
120	ALGA0083464	15	4701367
121	MARC0086633	15	4726167
122	MARC0069829	15	4740753
123	MARC0034674	15	4755137
124	ALGA0083468	15	4768878
125	DRGA0014794	15	4781569
126	H3GA0043656	15	4818140
127	ALGA0083473	15	4841509
128	ASGA0068378	15	4877567
129	ALGA0083485	15	4901619
130	DRGA0014798	15	4916839
131	ALGA0083477	15	4960376
132	MARC0080129	15	4992866
133	MARC0057733	15	5048177
134	ALGA0083488	15	5075015
135	ASGA0068385	15	5088710
136	H3GA0043664	15	5104393
137	DRGA0014803	15	5145859
138	ALGA0083495	15	5268803
139	ASGA0068387	15	5279108
140	ASGA0068392	15	5304498
141	ALGA0083503	15	5312373
142	MARC0000464	15	5356285
143	ALGA0083497	15	5382911
144	ALGA0083498	15	5410072
145	MARC0032632	15	5465872
146	MARC0039855	15	5563930
147	MARC0022617	15	5724523
148	ALGA0083510	15	5809151
149	ALGA0083515	15	5888021
150	ASGA0085230	15	6048504
151	MARC0021707	15	6253250
152	DRGA0014820	15	6369457
153	MARC0032995	15	6411311
154	H3GA0043672	15	6434389
155	MARC0031865	15	6478311
156	ALGA0083523	15	6554773
157	ALGA0083522	15	6572306
158	ASGA0068397	15	6903357
159	ASGA0068399	15	6927122
160	ASGA0068402	15	6990068
161	ALGA0083534	15	7016345
162	MARC0030689	15	7035852
163	ALGA0083538	15	7060134
164	H3GA0043677	15	7088722
165	ASGA0068413	15	7169723
166	DRGA0014823	15	7215483
167	ASGA0068414	15	7242319
168	DRGA0014826	15	7280857
169	ALGA0083564	15	7351239
170	ALGA0083565	15	7377437
171	ASGA0104697	15	7424079
172	ALGA0083557	15	7447872
173	ASGA0068424	15	7477813
174	MARC0093279	15	7532085
175	MARC0033141	15	7578102
176	MARC0109358	15	7601739
177	ALGA0100911	15	7623744
178	ALGA0107648	15	7649263
179	ALGA0103594	15	7656967
180	ASGA0068425	15	7805480
181	ASGA0068430	15	7895355
182	MARC0079869	15	7957037
183	ASGA0068435	15	8031355
184	ALGA0107220	15	8090892
185	MARC0071478	15	8097542
186	ALGA0083606	15	8157196
187	H3GA0043694	15	8171694
188	ASGA0094901	15	8191173
189	ALGA0114390	15	8219134
190	H3GA0053313	15	8248538
191	ASGA0068444	15	8312962
192	ASGA0068448	15	8383356
193	ALGA0083614	15	8408580
194	ALGA0083615	15	8442611
195	H3GA0043695	15	8467523
196	ALGA0083622	15	8550878
197	H3GA0043696	15	8603754
198	ASGA0068453	15	8617423
199	ALGA0111832	15	8632609
200	DRGA0014857	15	8637914
201	ALGA0083628	15	8659709
202	ASGA0105028	15	8676919
203	ASGA0068456	15	8700835
204	ALGA0083638	15	8760407
205	MARC0012236	15	8786999
206	H3GA0043709	15	9150979
207	DRGA0014868	15	9200641
208	ALGA0083643	15	9232269
209	DRGA0014869	15	9255851
210	ASGA0068469	15	9299331
211	MARC0094549	15	9321338
212	ALGA0083649	15	9344541
213	ALGA0083652	15	9380802
214	ASGA0068470	15	9403097
215	DRGA0014872	15	9453708
216	ALGA0083656	15	9492199
217	ALGA0083658	15	9530199
218	MARC0002573	15	9723768
219	MARC0036828	15	9745390
220	ALGA0124206	15	9746578
221	ALGA0103604	15	9791368
222	ALGA0083671	15	9960092
223	DRGA0014881	15	9992187
224	DRGA0014880	15	10005732
225	ASGA0068477	15	10023623
226	DRGA0014879	15	10050402
227	MARC0088864	15	10107446
228	MARC0021922	15	10146862
229	DRGA0014885	15	10295422
230	ALGA0083675	15	10345692
231	MARC0046751	15	10374366
232	ALGA0083674	15	10414714
233	ASGA0068481	15	10518551
234	MARC0004239	15	11245685
235	ASGA0092584	15	11303814
236	ASGA0087108	15	11314068
237	MARC0026044	15	11412229
238	ASGA0068602	15	11430188
239	ASGA0068611	15	11602123
240	ALGA0083884	15	11638072
241	ASGA0068616	15	11669522
242	ALGA0083890	15	11691349
243	MARC0077938	15	11942351
244	MARC0017049	15	11997973
245	ALGA0083897	15	12054053
246	ASGA0068625	15	12078912
247	ASGA0068627	15	12094123
248	DRGA0014937	15	12111042
249	ALGA0083900	15	12126714
250	ALGA0083901	15	12161234
251	DRGA0014939	15	12206738
252	ASGA0068629	15	12250207
253	ASGA0068630	15	12279647
254	ASGA0068632	15	12296852
255	ASGA0068634	15	12318707
256	ALGA0083911	15	12364050
257	ALGA0083912	15	12395670
258	H3GA0043770	15	12415211
259	MARC0014173	15	12434435
260	DRGA0014945	15	12459248
261	ASGA0068638	15	12650222
262	DRGA0014948	15	12746393
263	ASGA0068640	15	12766436
264	ALGA0083923	15	12797501
265	ASGA0068651	15	13041182
266	ALGA0083938	15	13062536
267	MARC0071694	15	13121366
268	ALGA0083951	15	13143206
269	ALGA0106873	15	13280290
270	ASGA0093353	15	13357619
271	MARC0106607	15	13418201
272	ASGA0068670	15	13461175
273	DRGA0014952	15	13490992
274	ASGA0068674	15	13515544
275	MARC0086852	15	13621909
276	ALGA0083966	15	13695034
277	ALGA0108225	15	13760633
278	MARC0012729	15	13769607
279	ALGA0109374	15	13842873
280	MARC0004838	15	13928321
281	H3GA0043799	15	14013036
282	ALGA0084000	15	14033340
283	ALGA0083995	15	14054328
284	ASGA0068684	15	14093233
285	H3GA0043793	15	14112100
286	ALGA0083989	15	14130263
287	ALGA0083988	15	14147794
288	MARC0029946	15	14185828
289	ASGA0068680	15	14207679
290	MARC0051006	15	14232391
291	MARC0113479	15	14232504
292	ALGA0111639	15	14238537
293	ALGA0083978	15	14300313
294	MARC0029288	15	14341440
295	ALGA0083974	15	14367667
296	ALGA0083969	15	14409867
297	H3GA0053942	15	14536830
298	ASGA0068689	15	14618158
299	DRGA0014963	15	14649361
300	H3GA0043803	15	14685015
301	ALGA0084009	15	14696143
302	ALGA0084012	15	14737911
303	ALGA0084013	15	14781096
304	ASGA0068697	15	14817945
305	ALGA0084021	15	14856009
306	H3GA0043808	15	14903909
307	ALGA0084028	15	14944919
308	ALGA0084030	15	15021232
309	ALGA0084034	15	15083527
310	ALGA0084037	15	15103924
311	ASGA0068711	15	15201595
312	ASGA0068714	15	15218640
313	ALGA0084043	15	15233952
314	ALGA0084057	15	15356318
315	ASGA0095872	15	15369942
316	ALGA0084068	15	15390661
317	ASGA0068723	15	15522770
318	MARC0114127	15	15768271
319	ASGA0068747	15	16118953
320	ALGA0084101	15	16559018
321	MARC0021090	15	16708105
322	H3GA0043840	15	16756610
323	MARC0089525	15	16911072
324	ALGA0084124	15	17141107
325	MARC0039711	15	17205088
326	MARC0067197	15	17253368
327	ALGA0084141	15	17276474
328	ASGA0068794	15	17295592
329	ALGA0084152	15	17313875
330	ASGA0068804	15	17343229
331	ALGA0084155	15	17373259
332	ALGA0084156	15	17402866
333	ASGA0068810	15	17425392
334	H3GA0043873	15	17477885
335	ASGA0068818	15	17491718
336	ALGA0084180	15	17511175
337	MARC0093822	15	17532907
338	MARC0017699	15	17549469
339	ASGA0105064	15	17573708
340	ALGA0119110	15	17594586
341	ASGA0106172	15	17627991
342	ASGA0083403	15	17632216
343	ASGA0098243	15	17694189
344	MARC0099202	15	17852672
345	ALGA0110881	15	17873164
346	MARC0031613	15	17879503
347	ASGA0089391	15	17888939
348	ALGA0084197	15	17998624
349	H3GA0043889	15	18109319
350	MARC0107648	15	18161588
351	ASGA0068835	15	18210051
352	MARC0072757	15	18252281
353	ASGA0068846	15	18352872
354	ALGA0084217	15	18360283
355	ASGA0068847	15	18427781
356	ALGA0084220	15	18437561
357	H3GA0043897	15	18569023
358	ASGA0068858	15	18607352
359	ALGA0084236	15	18645168
360	MARC0094813	15	18654740
361	ASGA0100769	15	18682411
362	MARC0074677	15	18713488
363	MARC0017483	15	18749023
364	ALGA0112189	15	18773185
365	ASGA0095333	15	18774270
366	ALGA0084240	15	18848900
367	ALGA0084241	15	18888932
368	ALGA0084245	15	19010068
369	ALGA0084253	15	19038122
370	DRGA0014990	15	19045551
371	ALGA0084256	15	19091764
372	MARC0047493	15	19121929
373	ALGA0084260	15	19152330
374	ALGA0084262	15	19158087
375	H3GA0043910	15	19213169
376	ALGA0084271	15	19223276
377	ASGA0068872	15	19306714
378	ALGA0107723	15	19380879
379	ASGA0088866	15	19409196
380	MARC0088818	15	19568346
381	H3GA0043916	15	19584406
382	H3GA0043920	15	19634816
383	ASGA0092034	15	19651041
384	MARC0069974	15	19684237
385	ALGA0084295	15	19703864
386	ASGA0068898	15	19720520
387	ALGA0084305	15	19779255
388	ALGA0084309	15	19800467
389	ALGA0084318	15	19823657
390	H3GA0043933	15	19839445
391	ALGA0084320	15	19853411
392	H3GA0043936	15	19880047
393	H3GA0043939	15	19892387
394	MARC0034449	15	19988353
395	ASGA0068925	15	19991137
396	ASGA0068926	15	20012741
397	H3GA0043950	15	20066291
398	MARC0102789	15	20068118
399	DRGA0014998	15	20160735
400	ALGA0084335	15	20179261
401	ASGA0068934	15	20200927
402	ASGA0068936	15	20221119
403	MARC0000051	15	20406994
404	ALGA0084350	15	20434164
405	H3GA0043959	15	20456328
406	ALGA0104442	15	20527835
407	ALGA0109611	15	20529135
408	ASGA0084556	15	20711864
409	MARC0032057	15	20728154
410	MARC0114005	15	20787836
411	MARC0093436	15	20957636
412	ASGA0098139	15	21020769
413	MARC0066681	15	21054747
414	MARC0072008	15	21060041
415	ASGA0068956	15	21175428
416	ASGA0068953	15	21205209
417	M1GA0020202	15	21231024
418	ASGA0068965	15	21350319
419	ALGA0084362	15	21382713
420	ALGA0084361	15	21432640
421	H3GA0056021	15	21624713
422	ASGA0068966	15	21758644
423	ALGA0084366	15	21787466
424	MARC0011590	15	22009871
425	H3GA0043963	15	22036974
426	ALGA0084374	15	22486059
427	ALGA0084379	15	22522196
428	MARC0113166	15	22554502
429	ASGA0068971	15	22571234
430	ALGA0103950	15	22686275
431	MARC0035298	15	22711152
432	ASGA0068973	15	23149981
433	ALGA0084385	15	23196849
434	ALGA0102752	15	23400874
435	ASGA0068978	15	23439594
436	ALGA0084400	15	23523144
437	H3GA0043980	15	23571900
438	H3GA0043981	15	23595131
439	ASGA0068998	15	23626605
440	ALGA0084414	15	23702576
441	H3GA0043982	15	23806784
442	ALGA0084415	15	23872173
443	MARC0041785	15	24021929
444	MARC0038267	15	24037433
445	ASGA0096052	15	24130944
446	ASGA0069006	15	24165374
447	ASGA0069009	15	24318445
448	H3GA0043987	15	24557865
449	ALGA0101763	15	24683831
450	H3GA0043988	15	24689916
451	ASGA0069020	15	24738182
452	MARC0003985	15	24813674
453	ALGA0108976	15	24828435
454	MARC0084917	15	24830838
455	ASGA0069029	15	24913061
456	H3GA0043997	15	25013018
457	MARC0113946	15	25225458
458	ALGA0115379	15	25287635
459	MARC0065779	15	25298403
460	MARC0089933	15	25311769
461	H3GA0055951	15	25349633
462	ASGA0096466	15	25354228
463	ALGA0113353	15	25447521
464	MARC0074115	15	25466310
465	ASGA0084063	15	25472091
466	MARC0062785	15	25479552
467	ALGA0111611	15	25521629
468	ASGA0093047	15	25524268
469	ASGA0102738	15	25541414
470	ALGA0110144	15	25543964
471	ASGA0092243	15	25553757
472	ALGA0106062	15	25554685
473	ALGA0109681	15	25588670
474	H3GA0055575	15	25596225
475	ASGA0105590	15	25602994
476	ASGA0104518	15	25606818
477	ASGA0100555	15	25646962
478	ALGA0123158	15	25657467
479	MARC0089420	15	25679120
480	ALGA0117841	15	25725706
481	H3GA0044014	15	25740047
482	MARC0064791	15	25859677
483	ASGA0090384	15	26079720
484	ALGA0115035	15	26146841
485	ASGA0098906	15	26328081
486	ALGA0084483	15	26357784
487	ASGA0069048	15	26381236
488	H3GA0044020	15	26399714
489	H3GA0044022	15	26411654
490	ALGA0084493	15	26461656
491	ALGA0084519	15	26801277
492	MARC0042172	15	26842383
493	ALGA0084512	15	26883411
494	H3GA0044031	15	26946576
495	ALGA0084518	15	26966015
496	ASGA0098636	15	27055036
497	ASGA0069075	15	27081419
498	ASGA0069071	15	27126842
499	ALGA0084540	15	27169972
500	H3GA0044046	15	27192309
501	ASGA0069085	15	27223506
502	ALGA0084552	15	27252645
503	MARC0073931	15	27272662
504	ALGA0084558	15	27298595
505	MARC0009728	15	27342455
506	ASGA0069101	15	27356308
507	ALGA0084569	15	27412163
508	ALGA0084571	15	27427926
509	DRGA0015042	15	27445077
510	ALGA0084579	15	27493532
511	ALGA0084580	15	27506547
512	ALGA0117759	15	27530629
513	ASGA0104227	15	27531806
514	MARC0087436	15	27594857
515	MARC0063926	15	27622209
516	MARC0009494	15	27635401
517	MARC0054970	15	27666109
518	ASGA0069112	15	27699847
519	H3GA0044073	15	27720769
520	ALGA0108882	15	27778047
521	ASGA0069120	15	27851995
522	ALGA0084597	15	27946180
523	ALGA0123278	15	28021915
524	ALGA0110574	15	28062397
525	ASGA0091619	15	28141332
526	MARC0045228	15	28244250
527	ALGA0084616	15	28293171
528	ALGA0084620	15	28374875
529	MARC0022140	15	28432314
530	ALGA0084628	15	28637589
531	DRGA0015050	15	28700108
532	MARC0025299	15	28734924
533	DRGA0015056	15	28767422
534	ALGA0084638	15	28789450
535	ASGA0069147	15	28827932
536	MARC0083437	15	28913982
537	MARC0084703	15	28971687
538	ALGA0084649	15	29007764
539	ALGA0084645	15	29055309
540	MARC0105811	15	29094014
541	ALGA0084644	15	29112719
542	H3GA0044086	15	29120791
543	H3GA0044088	15	29232074
544	ASGA0069168	15	29282550
545	H3GA0044093	15	29335162
546	ASGA0069181	15	29363686
547	H3GA0044095	15	29384148
548	ASGA0069192	15	29417088
549	ASGA0089502	15	29556988
550	ALGA0102797	15	29598931
551	H3GA0044096	15	29638798
552	DBWU0000851	15	29707167
553	ALGA0084705	15	29730571
554	MARC0028960	15	29755845
555	ALGA0084700	15	29819948
556	ALGA0120049	15	29844258
557	ALGA0109003	15	29849103
558	MARC0050020	15	29876443
559	ALGA0109634	15	29891845
560	MARC0055761	15	29941977
561	ASGA0098860	15	29964764
562	ASGA0069220	15	30009913
563	ALGA0084728	15	30040027
564	ALGA0084729	15	30076560
565	H3GA0044115	15	30114682
566	MARC0043005	15	30131391
567	ALGA0107094	15	30260888
568	ALGA0110960	15	30274396
569	MARC0064312	15	30364967
570	MARC0029332	15	30413406
571	ALGA0122418	15	30433030
572	M1GA0024011	15	30439290
573	H3GA0054079	15	30452749
574	ASGA0095748	15	30506875
575	ASGA0104466	15	30546503
576	ALGA0120691	15	30567806
577	ALGA0118872	15	30581301
578	MARC0077161	15	30585175
579	MARC0002947	15	30615152
580	MARC0079233	15	30616057
581	MARC0036549	15	30623695
582	MARC0083807	15	30852279
583	ASGA0093910	15	30859109
584	ALGA0118312	15	30861979
585	ALGA0110306	15	30929348
586	MARC0073099	15	31031464
587	ALGA0119515	15	31066782
588	MARC0044900	15	31090452
589	MARC0035925	15	31143547
590	MARC0104064	15	31211129
591	ASGA0069270	15	31298408
592	MARC0025597	15	31348957
593	ALGA0084780	15	31429514
594	ALGA0084778	15	31520817
595	ALGA0084775	15	31563125
596	M1GA0025948	15	31580083
597	MARC0091996	15	31620654
598	ASGA0069246	15	31668533
599	ALGA0107158	15	31933626
600	ALGA0122957	15	31939337
601	ALGA0112215	15	31939540
602	H3GA0055694	15	31944210
603	H3GA0052608	15	31983371
604	MARC0098851	15	32036023
605	ALGA0113356	15	32112477
606	ASGA0090722	15	32286969
607	ALGA0116551	15	32298611
608	MARC0077928	15	32378864
609	MARC0013941	15	32386321
610	MARC0053124	15	32563563
611	ALGA0084790	15	32646909
612	ALGA0084796	15	32675536
613	MARC0081495	15	32706881
614	ASGA0069272	15	32739063
615	ASGA0069274	15	32777586
616	MARC0020506	15	32826827
617	M1GA0020245	15	32857948
618	H3GA0044156	15	32876885
619	ALGA0084813	15	32901067
620	ASGA0069283	15	32955654
621	MARC0004094	15	33029038
622	ASGA0069300	15	33053880
623	ALGA0084839	15	33152153
624	H3GA0044174	15	33172273
625	MARC0089542	15	33238386
626	ASGA0099655	15	33351054
627	H3GA0055133	15	33406224
628	ALGA0122159	15	33428243
629	ASGA0084877	15	33449853
630	H3GA0052429	15	33488247
631	MARC0010754	15	33617835
632	MARC0009352	15	33679138
633	ALGA0120781	15	33684112
634	ASGA0069321	15	33702453
635	ASGA0069316	15	33751854
636	ASGA0069323	15	33820964
637	H3GA0053947	15	33865479
638	H3GA0044181	15	33869346
639	ALGA0084858	15	33876653
640	MARC0109867	15	33903421
641	ASGA0104638	15	33907530
642	MARC0003646	15	34237178
643	ALGA0084874	15	34330497
644	MARC0078536	15	34353740
645	ALGA0084902	15	34645353
646	H3GA0044196	15	34662635
647	ALGA0084905	15	34728389
648	ALGA0084906	15	34793592
649	ALGA0084907	15	34830617
650	ALGA0084910	15	34845853
651	ALGA0084914	15	34988448
652	ASGA0069353	15	35024203
653	H3GA0044206	15	35067713
654	ALGA0084925	15	35084188
655	ASGA0069360	15	35108861
656	ASGA0069362	15	35131162
657	ALGA0084935	15	35216247
658	MARC0044772	15	35257178
659	ALGA0084942	15	35317326
660	ALGA0084945	15	35498981
661	DRGA0015084	15	35545677
662	ALGA0084951	15	35580468
663	ALGA0084956	15	35604507
664	DRGA0015086	15	35682326
665	ALGA0084962	15	35704833
666	ASGA0069382	15	35731375
667	H3GA0044215	15	35751290
668	ALGA0084968	15	35772161
669	MARC0015767	15	35784576
670	ASGA0069388	15	35859435
671	ALGA0084979	15	35909428
672	ASGA0069387	15	35973243
673	ALGA0110309	15	36370969
674	MARC0013644	15	36371900
675	MARC0045101	15	36402440
676	H3GA0044218	15	36433489
677	MARC0095029	15	36506507
678	ALGA0084983	15	36563653
679	ALGA0084986	15	36609438
680	MARC0048767	15	36646924
681	ASGA0091668	15	36901196
682	ASGA0088476	15	36990448
683	ALGA0084990	15	37190647
684	ALGA0085000	15	37230998
685	ALGA0085001	15	37279487
686	ASGA0069398	15	37578035
687	H3GA0044233	15	37610468
688	DRGA0015093	15	37638742
689	ALGA0116898	15	37748576
690	ALGA0114567	15	37840601
691	ASGA0069402	15	38237809
692	ALGA0085019	15	38253783
693	ASGA0069406	15	38365376
694	MARC0052222	15	38398644
695	ALGA0085024	15	38438720
696	ASGA0098805	15	38697331
697	ASGA0095694	15	38708484
698	H3GA0044238	15	39040709
699	MARC0018244	15	39088296
700	ASGA0094732	15	39132624
701	ALGA0085031	15	39191485
702	H3GA0044239	15	39241901
703	ALGA0085033	15	39502707
704	MARC0013459	15	39574081
705	H3GA0044246	15	39665173
706	ALGA0113458	15	39788584
707	DRGA0015098	15	39931985
708	ALGA0085048	15	39973784
709	ASGA0069412	15	40064274
710	H3GA0044248	15	40099166
711	DRGA0015099	15	40113573
712	ALGA0085053	15	40202247
713	ALGA0085056	15	40231183
714	ALGA0085058	15	40341080
715	DRGA0015101	15	40408797
716	ALGA0085064	15	40763304
717	ALGA0085066	15	40946161
718	ALGA0085068	15	40989497
719	ALGA0105577	15	41369883
720	ALGA0109058	15	41477261
721	ASGA0104627	15	41946278
722	ALGA0085070	15	42052598
723	ALGA0085072	15	42123213
724	DRGA0015109	15	42171833
725	ALGA0085081	15	42290028
726	ASGA0069420	15	42332773
727	ASGA0069421	15	42385150
728	H3GA0044253	15	42408840
729	H3GA0044256	15	42725995
730	ASGA0069422	15	42813256
731	DRGA0015110	15	42842578
732	ALGA0085093	15	42865837
733	ASGA0069431	15	42891031
734	ASGA0069432	15	42916398
735	DRGA0015112	15	43240382
736	ALGA0085109	15	43308039
737	ALGA0085111	15	43328189
738	H3GA0044261	15	43359631
739	ASGA0099422	15	43471839
740	MARC0090344	15	43640297
741	ALGA0085118	15	43683263
742	ALGA0085119	15	43744925
743	DRGA0015114	15	43794068
744	DRGA0015116	15	43810887
745	ASGA0069436	15	43851738
746	ALGA0085121	15	43875824
747	H3GA0044265	15	44006149
748	ALGA0085129	15	44090326
749	ALGA0085130	15	44133491
750	MARC0012720	15	44274978
751	MARC0020208	15	44301756
752	ASGA0069448	15	44374340
753	H3GA0044272	15	44449642
754	ALGA0085149	15	44497429
755	MARC0004119	15	44707245
756	MARC0035976	15	44768162
757	MARC0091508	15	44807976
758	ASGA0069460	15	44887470
759	MARC0112529	15	44944170
760	ASGA0069464	15	45025979
761	H3GA0044276	15	45048041
762	M1GA0020277	15	45067295
763	MARC0043809	15	45108321
764	ALGA0085170	15	45172574
765	ASGA0069483	15	45291457
766	ALGA0085189	15	45313288
767	M1GA0020279	15	45337227
768	H3GA0044283	15	45352064
769	ALGA0085175	15	45364913
770	ALGA0119465	15	45381217
771	ASGA0099176	15	45408451
772	ALGA0085205	15	45432571
773	ALGA0085216	15	45468891
774	H3GA0044294	15	45501417
775	MARC0050045	15	45521499
776	H3GA0054899	15	45565816
777	ASGA0094147	15	45569288
778	ALGA0105209	15	45587279
779	MARC0073975	15	45624673
780	MARC0084849	15	45673995
781	MARC0052627	15	45870926
782	MARC0045894	15	45954599
783	MARC0002102	15	45959058
784	MARC0074432	15	45986063
785	MARC0046947	15	45993434
786	H3GA0055860	15	46078688
787	MARC0092330	15	46090939
788	MARC0001306	15	46111696
789	ASGA0069504	15	46166698
790	ALGA0085223	15	46192269
791	ALGA0085228	15	46322478
792	ALGA0085237	15	46737076
793	MARC0035392	15	46768326
794	DRGA0015126	15	46842769
795	ALGA0085241	15	46878534
796	ASGA0069521	15	47388339
797	ASGA0069526	15	47557396
798	ASGA0069529	15	47677973
799	H3GA0044314	15	47713138
800	ASGA0069536	15	47809293
801	H3GA0044319	15	47856638
802	MARC0092325	15	47871841
803	MARC0060353	15	47939786
804	MARC0095127	15	48555315
805	ALGA0106762	15	48701287
806	ALGA0085315	15	48724691
807	H3GA0044342	15	48779875
808	ALGA0085309	15	48835987
809	ASGA0102258	15	48961475
810	MARC0005882	15	48974054
811	ASGA0069588	15	49047038
812	M1GA0020296	15	49061798
813	ALGA0085331	15	49073401
814	H3GA0044353	15	49173079
815	H3GA0044354	15	49265626
816	MARC0022000	15	49305909
817	ALGA0085344	15	49362029
818	ALGA0085350	15	49434699
819	ALGA0085353	15	50150886
820	ASGA0069603	15	50181918
821	ALGA0085358	15	50194411
822	ALGA0085362	15	50222823
823	MARC0042054	15	50261386
824	MARC0030249	15	50282129
825	MARC0028639	15	50376698
826	H3GA0044364	15	50395959
827	H3GA0044365	15	50408038
828	MARC0030980	15	50462999
829	ASGA0069615	15	50494054
830	ASGA0069618	15	50557044
831	ALGA0085394	15	50593800
832	ALGA0085398	15	50628285
833	ASGA0069628	15	50846752
834	ALGA0085405	15	50882061
835	ASGA0069631	15	50915343
836	ALGA0085412	15	51319053
837	ALGA0112278	15	51380190
838	ASGA0106157	15	51396474
839	MARC0098560	15	51429591
840	DRGA0015140	15	51699151
841	DRGA0015141	15	51745458
842	ALGA0085422	15	51770916
843	MARC0044358	15	51784625
844	ALGA0085430	15	51805789
845	ALGA0085436	15	51828299
846	ALGA0085441	15	51950576
847	ALGA0109303	15	52028227
848	MARC0043488	15	52041276
849	ASGA0102277	15	52303834
850	DRGA0015145	15	52350366
851	ASGA0069641	15	52379328
852	ALGA0085445	15	52409682
853	H3GA0044376	15	52431966
854	ALGA0085452	15	52505734
855	MARC0000855	15	52561449
856	ASGA0069644	15	52584900
857	H3GA0044381	15	52674177
858	ALGA0085462	15	52718138
859	H3GA0044383	15	52786880
860	MARC0071088	15	52877343
861	ALGA0085464	15	52924509
862	MARC0073466	15	52976628
863	DRGA0015149	15	53027968
864	ASGA0069650	15	53057885
865	ALGA0085471	15	53088379
866	ASGA0069653	15	53114028
867	ASGA0089873	15	53341260
868	DRGA0015151	15	53623246
869	ALGA0085478	15	53693756
870	MARC0054210	15	54572999
871	MARC0017454	15	54577858
872	ASGA0083192	15	54599460
873	ASGA0091879	15	54638310
874	ALGA0118148	15	54653874
875	ALGA0085500	15	54692412
876	ASGA0069666	15	54828748
877	MARC0087163	15	54847399
878	MARC0072559	15	54888936
879	ASGA0069681	15	55051435
880	DRGA0015156	15	55077113
881	ASGA0069687	15	55105230
882	ALGA0085547	15	55614688
883	ASGA0069714	15	55874069
884	ALGA0085575	15	55891709
885	ALGA0085563	15	55924695
886	ALGA0085561	15	55945473
887	ASGA0069701	15	56033055
888	ALGA0085552	15	56057408
889	H3GA0056299	15	56061665
890	ALGA0085579	15	56317018
891	ALGA0085585	15	56344774
892	ALGA0085581	15	56388272
893	ALGA0085588	15	56452924
894	ALGA0085592	15	56500761
895	ALGA0085594	15	56538806
896	MARC0114886	15	56591479
897	MARC0030550	15	57076354
898	ALGA0107714	15	57098259
899	ALGA0104377	15	57530468
900	ASGA0092296	15	57651109
901	MARC0051236	15	57673721
902	ALGA0104875	15	57706184
903	DRGA0015165	15	58122574
904	ALGA0085623	15	58374252
905	ASGA0069739	15	58408443
906	ALGA0085622	15	58434291
907	ASGA0069738	15	58464703
908	ALGA0085627	15	58585321
909	H3GA0044432	15	58708088
910	ALGA0103132	15	58729451
911	MARC0071363	15	58731622
912	ASGA0082760	15	58734989
913	ALGA0120367	15	58747363
914	ASGA0090154	15	58780076
915	ALGA0104105	15	58833925
916	H3GA0053123	15	58862406
917	H3GA0044450	15	58880402
918	DRGA0015167	15	58910090
919	DRGA0015166	15	58989083
920	ALGA0085654	15	59013330
921	H3GA0044457	15	59039317
922	ASGA0069769	15	59192050
923	ALGA0085678	15	59208855
924	ALGA0085680	15	59291952
925	H3GA0044463	15	59702072
926	ALGA0107554	15	60110316
927	H3GA0044467	15	60144579
928	MARC0020726	15	60176050
929	MARC0003770	15	60261485
930	ASGA0104505	15	60866717
931	ASGA0069782	15	60976986
932	MARC0022791	15	61013594
933	MARC0057558	15	61055186
934	H3GA0044471	15	62211674
935	ALGA0085733	15	63029867
936	ASGA0069793	15	63239301
937	MARC0041764	15	63351517
938	ALGA0085736	15	63541092
939	ASGA0069796	15	64431012
940	MARC0019195	15	64659474
941	DRGA0015195	15	65120061
942	H3GA0053056	15	65147406
943	ASGA0069806	15	65181212
944	ASGA0069800	15	65226992
945	ALGA0122328	15	65647790
946	ALGA0121916	15	65665882
947	ASGA0069810	15	65712587
948	ASGA0069809	15	65724403
949	MARC0077856	15	65738286
950	ALGA0085771	15	65749904
951	MARC0088091	15	65839853
952	H3GA0044485	15	65878639
953	ALGA0085775	15	65912010
954	ALGA0085780	15	66134501
955	DRGA0015200	15	66379422
956	DRGA0015202	15	66704861
957	DRGA0015203	15	66752208
958	ASGA0098459	15	66879979
959	ASGA0098017	15	66902771
960	ASGA0093725	15	66935429
961	H3GA0044491	15	66940847
962	H3GA0044490	15	67008603
963	ASGA0069829	15	67063972
964	MARC0041782	15	67118277
965	ALGA0085795	15	67859677
966	ASGA0099359	15	69006761
967	ALGA0085805	15	69153555
968	ALGA0085807	15	69465991
969	H3GA0044495	15	69505585
970	ALGA0104526	15	69640069
971	ALGA0085809	15	69784414
972	MARC0004101	15	69874520
973	MARC0011264	15	70328739
974	ASGA0095387	15	70333728
975	H3GA0044497	15	70513193
976	ALGA0085815	15	70935416
977	ASGA0069841	15	71025401
978	MARC0000276	15	71092267
979	MARC0106792	15	71547876
980	ALGA0085823	15	71590818
981	ALGA0085825	15	71609357
982	MARC0015998	15	71962360
983	H3GA0044504	15	72382359
984	MARC0033363	15	72569632
985	ALGA0085839	15	72830096
986	ALGA0085842	15	73035523
987	MARC0083654	15	73361187
988	ALGA0085845	15	73528158
989	ASGA0069845	15	73556968
990	ASGA0069847	15	73624332
991	MARC0039742	15	73868634
992	ALGA0085846	15	73900108
993	MARC0036342	15	74156598
994	ALGA0085853	15	74207778
995	ALGA0085850	15	74223043
996	ALGA0085847	15	74235458
997	MARC0004021	15	74346166
998	MARC0090501	15	74411290
999	ALGA0085859	15	74462028
1000	ALGA0085860	15	74488680
1001	DRGA0015214	15	74525537
1002	ASGA0069853	15	74578912
1003	ALGA0085871	15	74616256
1004	MARC0053168	15	74677610
1005	MARC0005812	15	74715520
1006	MARC0058320	15	74717545
1007	ASGA0096781	15	74843012
1008	ASGA0069856	15	74870204
1009	ALGA0085877	15	75002754
1010	ALGA0085872	15	75057741
1011	ALGA0085879	15	75063953
1012	ASGA0069860	15	75161447
1013	ALGA0085880	15	75198351
1014	ALGA0085893	15	75245535
1015	ASGA0069863	15	75302142
1016	ALGA0085911	15	75459823
1017	MARC0014566	15	75482658
1018	ALGA0085904	15	75501229
1019	ALGA0085908	15	75527953
1020	ASGA0069866	15	75562913
1021	MARC0052822	15	75599688
1022	H3GA0056478	15	75639257
1023	ASGA0069867	15	75642137
1024	ALGA0085921	15	76049421
1025	ALGA0085928	15	76184491
1026	DRGA0015215	15	76226913
1027	ALGA0122104	15	76409888
1028	ALGA0085937	15	76427809
1029	MARC0049283	15	76460749
1030	ALGA0085946	15	76489992
1031	ALGA0085953	15	76576374
1032	ASGA0069883	15	76663020
1033	ASGA0069890	15	76681110
1034	ALGA0085969	15	76737502
1035	ASGA0069884	15	76813086
1036	MARC0033607	15	76835216
1037	H3GA0044545	15	76879368
1038	ALGA0085978	15	76994963
1039	MARC0021796	15	77070266
1040	MARC0046707	15	77157077
1041	ALGA0085987	15	77178701
1042	H3GA0044550	15	77232829
1043	ALGA0085989	15	77318065
1044	MARC0098380	15	77364176
1045	H3GA0044555	15	77402334
1046	ALGA0085996	15	77440817
1047	ASGA0069907	15	77469771
1048	ASGA0069910	15	77529731
1049	H3GA0044562	15	77566996
1050	ASGA0069921	15	78065827
1051	M1GA0020334	15	78190260
1052	ASGA0069923	15	78210641
1053	MARC0027471	15	78342014
1054	ASGA0069943	15	78424445
1055	ALGA0086039	15	78438274
1056	H3GA0044584	15	78460847
1057	ASGA0069935	15	78483426
1058	ASGA0069933	15	78502190
1059	H3GA0044577	15	78545266
1060	H3GA0044575	15	78561400
1061	ALGA0111019	15	78592461
1062	MARC0109292	15	78641924
1063	ASGA0098637	15	78675568
1064	ALGA0086047	15	78700696
1065	ASGA0069949	15	78725767
1066	ALGA0086044	15	78797284
1067	ALGA0086046	15	78829815
1068	ASGA0069947	15	78859503
1069	ALGA0086059	15	78908165
1070	ASGA0069959	15	78940072
1071	MARC0035803	15	79022296
1072	MARC0031208	15	79039801
1073	ASGA0069971	15	79082230
1074	ASGA0069976	15	79243894
1075	DRGA0015227	15	79274820
1076	MARC0090491	15	79313146
1077	ASGA0069980	15	79357364
1078	M1GA0020353	15	79376486
1079	M1GA0020351	15	79413837
1080	H3GA0044607	15	79469355
1081	ALGA0086082	15	79488716
1082	ASGA0069996	15	79559421
1083	ALGA0086085	15	79583768
1084	DRGA0015232	15	79604897
1085	ALGA0086091	15	79782721
1086	ALGA0086093	15	79798437
1087	ALGA0086094	15	79853552
1088	ASGA0094816	15	79908341
1089	ALGA0086095	15	79959995
1090	ASGA0070005	15	80018179
1091	ALGA0086099	15	80154402
1092	ASGA0097642	15	80277069
1093	MARC0082350	15	80306098
1094	ASGA0070006	15	80315591
1095	M1GA0020355	15	80334371
1096	ALGA0086102	15	80432744
1097	ALGA0086110	15	80469210
1098	ALGA0086113	15	80515676
1099	ASGA0102915	15	80541596
1100	ASGA0070013	15	80548747
1101	M1GA0020358	15	80584372
1102	DRGA0015245	15	80603420
1103	ALGA0086120	15	80619962
1104	MARC0085417	15	80694357
1105	H3GA0044638	15	80708542
1106	H3GA0052345	15	80718013
1107	MARC0056296	15	80757587
1108	H3GA0044642	15	80786708
1109	DRGA0015252	15	80818193
1110	ASGA0070028	15	80887238
1111	ALGA0086138	15	80961300
1112	ALGA0113914	15	80963134
1113	ALGA0086145	15	81027427
1114	MARC0043278	15	81056324
1115	ASGA0070039	15	81087199
1116	DRGA0015258	15	81150336
1117	ASGA0070042	15	81163478
1118	ALGA0086151	15	81218056
1119	ALGA0112336	15	81235417
1120	ALGA0113306	15	81236662
1121	MARC0081952	15	81252342
1122	MARC0021312	15	81347037
1123	ALGA0086163	15	81415385
1124	ASGA0070046	15	81436311
1125	ALGA0086170	15	81466401
1126	ASGA0070052	15	81566546
1127	ASGA0070054	15	81592841
1128	DRGA0015266	15	81623418
1129	ALGA0086180	15	81644640
1130	ALGA0086182	15	81665274
1131	H3GA0044657	15	81677116
1132	ALGA0086186	15	81902348
1133	ALGA0086188	15	81945808
1134	H3GA0044659	15	81991837
1135	ASGA0070067	15	82011689
1136	H3GA0044665	15	82043862
1137	MARC0056836	15	82075550
1138	ASGA0106449	15	82136857
1139	ALGA0102957	15	82176692
1140	ALGA0116061	15	82246984
1141	MARC0031422	15	82292726
1142	ALGA0110175	15	82332423
1143	ALGA0086196	15	82368945
1144	MARC0011192	15	82436975
1145	ALGA0086208	15	82475354
1146	ALGA0086209	15	82499167
1147	ALGA0086212	15	82530888
1148	H3GA0044673	15	82564105
1149	MARC0076093	15	83209844
1150	ASGA0084612	15	83238404
1151	MARC0085425	15	83361856
1152	ALGA0086257	15	83894842
1153	ALGA0086269	15	84114197
1154	ALGA0086273	15	84153385
1155	DRGA0015285	15	84375933
1156	ALGA0086279	15	84457994
1157	H3GA0044699	15	84673969
1158	MARC0009495	15	84690769
1159	MARC0049797	15	84913463
1160	H3GA0044702	15	85362338
1161	ASGA0070135	15	85399538
1162	ALGA0102969	15	85476417
1163	ASGA0102478	15	85492543
1164	MARC0052197	15	85500308
1165	MARC0080016	15	85501446
1166	ALGA0114289	15	85503516
1167	ALGA0086308	15	85546643
1168	ASGA0070136	15	85600792
1169	ASGA0070140	15	85645389
1170	H3GA0044704	15	85666309
1171	H3GA0044706	15	85706014
1172	H3GA0044707	15	85739214
1173	ALGA0086321	15	86008239
1174	ASGA0097170	15	86124988
1175	ALGA0124493	15	86386099
1176	ALGA0123981	15	86388759
1177	MARC0067649	15	86399650
1178	MARC0006860	15	86710261
1179	ALGA0110636	15	86745668
1180	MARC0008786	15	86747347
1181	ALGA0086324	15	86891925
1182	ALGA0086325	15	86923127
1183	ALGA0086328	15	87043469
1184	H3GA0044711	15	87196491
1185	ALGA0086340	15	87742930
1186	ASGA0070147	15	87848920
1187	MARC0052054	15	88317234
1188	ALGA0086348	15	88361297
1189	ASGA0070150	15	88403122
1190	ALGA0086351	15	88506813
1191	ALGA0086355	15	88548977
1192	MARC0041382	15	88806157
1193	ALGA0112379	15	88875317
1194	ASGA0070154	15	89613564
1195	ALGA0086364	15	89881631
1196	ALGA0086365	15	89916423
1197	MARC0009458	15	90012606
1198	ALGA0086369	15	90584878
1199	ALGA0086370	15	90617583
1200	ALGA0086372	15	90690194
1201	ALGA0086374	15	90724025
1202	ALGA0086375	15	90742504
1203	ALGA0086376	15	90760357
1204	DRGA0015292	15	90823336
1205	ALGA0086378	15	91114789
1206	H3GA0044718	15	91347879
1207	ALGA0086391	15	91427440
1208	ALGA0086392	15	91475969
1209	MARC0042652	15	91504875
1210	ASGA0070162	15	91548212
1211	ALGA0086394	15	91577185
1212	M1GA0020379	15	91605218
1213	MARC0059951	15	91737824
1214	ASGA0070163	15	91769243
1215	MARC0023721	15	92433597
1216	MARC0001033	15	92483250
1217	ALGA0086411	15	93008735
1218	DRGA0015297	15	93185092
1219	ALGA0086414	15	93922498
1220	H3GA0044724	15	94008438
1221	H3GA0044725	15	94377163
1222	ASGA0070174	15	94457780
1223	ALGA0086432	15	94558268
1224	ASGA0092679	15	94693486
1225	ASGA0092739	15	94737785
1226	M1GA0026727	15	94765099
1227	ALGA0086434	15	94888836
1228	ASGA0070180	15	94923471
1229	H3GA0044730	15	94967310
1230	ALGA0086437	15	94989604
1231	MARC0097077	15	95009658
1232	ALGA0086439	15	95048569
1233	H3GA0044732	15	95062143
1234	ASGA0070185	15	95079910
1235	H3GA0044733	15	95334902
1236	ALGA0086446	15	95490496
1237	ASGA0070187	15	95615031
1238	ALGA0086450	15	95646619
1239	MARC0020403	15	95680726
1240	ASGA0090605	15	95714139
1241	ASGA0070189	15	95715165
1242	MARC0089994	15	95737891
1243	ALGA0109557	15	95768704
1244	MARC0009237	15	95904798
1245	H3GA0044737	15	95987879
1246	H3GA0044739	15	96494546
1247	MARC0064959	15	96584433
1248	ASGA0070198	15	96648997
1249	ASGA0070202	15	96767965
1250	ALGA0086470	15	96791704
1251	ALGA0086471	15	96841845
1252	ALGA0086474	15	97069919
1253	H3GA0044744	15	97289789
1254	ALGA0105393	15	97821074
1255	ASGA0099161	15	97839975
1256	MARC0001745	15	97862127
1257	MARC0063630	15	97933874
1258	MARC0063906	15	98089340
1259	ALGA0107031	15	98228359
1260	DRGA0015299	15	98382863
1261	ALGA0086480	15	98413443
1262	ASGA0070208	15	98434915
1263	ASGA0070209	15	98744577
1264	ALGA0086487	15	99559876
1265	ASGA0070213	15	100099175
1266	ALGA0086491	15	100127486
1267	ALGA0086494	15	100183707
1268	DRGA0015302	15	100213837
1269	MARC0001668	15	100322071
1270	H3GA0044749	15	100345247
1271	MARC0011300	15	100368650
1272	ASGA0097537	15	100386132
1273	H3GA0044751	15	100408402
1274	ALGA0086503	15	100544076
1275	MARC0025203	15	100561635
1276	ASGA0070226	15	100590733
1277	MARC0006990	15	100612540
1278	ASGA0070227	15	100642545
1279	ALGA0086509	15	100691067
1280	ALGA0104782	15	101081325
1281	ALGA0123755	15	101081511
1282	MARC0086187	15	101084148
1283	ALGA0108432	15	101085902
1284	ASGA0070231	15	101139103
1285	H3GA0044765	15	101342825
1286	ALGA0086515	15	101376739
1287	ASGA0070233	15	101401120
1288	ASGA0070235	15	101425855
1289	ASGA0070237	15	101454413
1290	ASGA0070239	15	102260926
1291	ALGA0086523	15	102308093
1292	ALGA0086524	15	102554592
1293	ALGA0086525	15	102610049
1294	ASGA0083771	15	102714685
1295	MARC0089468	15	102994155
1296	ALGA0086526	15	103089666
1297	ASGA0070241	15	103162393
1298	ALGA0102569	15	103413864
1299	ASGA0070242	15	103480722
1300	H3GA0044772	15	103680035
1301	MARC0017046	15	103712998
1302	ALGA0086534	15	103751874
1303	ALGA0086538	15	103794782
1304	ASGA0070246	15	103817884
1305	ALGA0086543	15	103867850
1306	ALGA0086544	15	103901326
1307	MARC0004247	15	103926399
1308	ASGA0070255	15	104019279
1309	ALGA0086555	15	104022189
1310	ALGA0086561	15	104067886
1311	MARC0067732	15	104093912
1312	H3GA0044790	15	104439497
1313	ALGA0086564	15	104459679
1314	ALGA0086567	15	104508529
1315	ASGA0070256	15	104537870
1316	ALGA0086568	15	104602325
1317	ASGA0070257	15	104771812
1318	ASGA0070259	15	105585751
1319	ALGA0086579	15	105637783
1320	ASGA0070268	15	105653057
1321	ASGA0070262	15	105824084
1322	ALGA0086582	15	105888455
1323	ASGA0070271	15	105978682
1324	MARC0031575	15	106024546
1325	MARC0042090	15	106038897
1326	MARC0076096	15	106091888
1327	MARC0096177	15	106180392
1328	ALGA0119012	15	106184709
1329	ASGA0070274	15	106324144
1330	MARC0027413	15	106386200
1331	DRGA0015319	15	106539639
1332	ALGA0086592	15	106554997
1333	MARC0063762	15	106573135
1334	DRGA0015321	15	106599290
1335	MARC0035522	15	106637800
1336	ASGA0098510	15	106777500
1337	ASGA0103631	15	106784003
1338	ASGA0070277	15	107043295
1339	MARC0022950	15	107070965
1340	MARC0111243	15	107076124
1341	ALGA0086599	15	107134695
1342	DRGA0015328	15	107210108
1343	MARC0085389	15	107306256
1344	ALGA0106581	15	107314588
1345	MARC0027003	15	107369798
1346	ALGA0086613	15	107494021
1347	ASGA0070290	15	107543885
1348	MARC0028441	15	107558089
1349	ALGA0086618	15	107604568
1350	H3GA0044808	15	107666713
1351	ASGA0070309	15	107731045
1352	DRGA0015341	15	107753847
1353	MARC0089453	15	107887493
1354	ASGA0106235	15	107933087
1355	MARC0039645	15	107949521
1356	ASGA0091417	15	107980638
1357	ALGA0086631	15	108024616
1358	MARC0049363	15	108125876
1359	MARC0049599	15	108205189
1360	DRGA0015354	15	108261024
1361	ALGA0108737	15	108335353
1362	DRGA0015355	15	108424857
1363	ALGA0086637	15	108446984
1364	H3GA0044813	15	108461650
1365	H3GA0044814	15	108472427
1366	DRGA0015357	15	108505209
1367	ALGA0086648	15	108583372
1368	MARC0090301	15	108600844
1369	MARC0095695	15	108618607
1370	ALGA0086651	15	108645898
1371	MARC0089139	15	108677884
1372	MARC0063927	15	108701656
1373	ALGA0086658	15	108770604
1374	ASGA0070317	15	108794926
1375	DRGA0015364	15	108810666
1376	H3GA0044820	15	108848114
1377	ALGA0112372	15	108917427
1378	ASGA0070319	15	109099529
1379	ASGA0094915	15	109103495
1380	ALGA0086665	15	109172046
1381	ALGA0086666	15	109195193
1382	ASGA0093834	15	109215027
1383	M1GA0020398	15	109252214
1384	ALGA0086673	15	109326328
1385	ALGA0086678	15	109394965
1386	DRGA0015381	15	109732797
1387	ASGA0070337	15	109765860
1388	ALGA0086687	15	109786576
1389	DRGA0015379	15	109836513
1390	ASGA0070339	15	109849413
1391	ALGA0086699	15	109944826
1392	ASGA0070346	15	110014147
1393	ALGA0086705	15	110060691
1394	ASGA0070348	15	110068694
1395	ALGA0121982	15	110072258
1396	ASGA0070351	15	110099482
1397	ALGA0086718	15	110172672
1398	ALGA0086720	15	110201079
1399	MARC0003063	15	110398321
1400	ALGA0086736	15	110626439
1401	DRGA0015394	15	110651534
1402	ASGA0070366	15	110685801
1403	ASGA0093298	15	110808122
1404	ALGA0122308	15	110988008
1405	MARC0065957	15	111096416
1406	ALGA0086747	15	111315825
1407	H3GA0054872	15	111475583
1408	ASGA0103121	15	111522290
1409	DRGA0015403	15	111606198
1410	ASGA0070388	15	111661469
1411	ALGA0086775	15	111687394
1412	DRGA0015406	15	111928588
1413	DRGA0015407	15	111983184
1414	ALGA0086782	15	112005831
1415	DRGA0015411	15	112031521
1416	H3GA0044856	15	112074534
1417	ALGA0086788	15	112094440
1418	ASGA0070395	15	112131074
1419	DRGA0015416	15	112161718
1420	ALGA0086789	15	112225927
1421	ASGA0070398	15	112303384
1422	ASGA0070399	15	112350860
1423	DRGA0015419	15	112385558
1424	ALGA0086794	15	112423916
1425	DRGA0015421	15	112430688
1426	ASGA0070402	15	112453373
1427	ALGA0086800	15	112624977
1428	DRGA0015422	15	112676848
1429	ASGA0070404	15	112692552
1430	H3GA0044865	15	112721709
1431	ALGA0086812	15	113155840
1432	ALGA0086814	15	113202213
1433	ALGA0086810	15	113215799
1434	MARC0016231	15	113263338
1435	ASGA0083809	15	113300942
1436	ALGA0104428	15	113348286
1437	ALGA0107895	15	113348953
1438	ALGA0104693	15	113381489
1439	MARC0001320	15	113432016
1440	ALGA0086820	15	113457226
1441	DRGA0015429	15	113491927
1442	MARC0061450	15	113507678
1443	MARC0030219	15	113652119
1444	ASGA0070413	15	113702779
1445	DRGA0015438	15	113724299
1446	ALGA0086833	15	113750851
1447	ALGA0086840	15	113776780
1448	DRGA0015443	15	113969520
1449	ALGA0086843	15	114044775
1450	DRGA0015444	15	114084241
1451	ALGA0086847	15	114096724
1452	DRGA0015445	15	114111433
1453	DRGA0015446	15	114153820
1454	DRGA0015447	15	114209429
1455	ALGA0086849	15	114246243
1456	ASGA0070418	15	114306317
1457	ASGA0070420	15	114374582
1458	DRGA0015448	15	114417701
1459	H3GA0044870	15	114628971
1460	ASGA0070421	15	114657156
1461	MARC0029177	15	114692964
1462	DRGA0015455	15	114775111
1463	ALGA0086857	15	114816163
1464	DRGA0015458	15	114898050
1465	DRGA0015465	15	115091121
1466	ASGA0070426	15	115237432
1467	ALGA0086865	15	115312329
1468	ASGA0070428	15	115323879
1469	ASGA0070429	15	115335455
1470	MARC0083317	15	115558530
1471	ALGA0086873	15	115618643
1472	ALGA0086875	15	115659498
1473	ALGA0086869	15	115710305
1474	ALGA0086870	15	115731592
1475	ASGA0070433	15	115760265
1476	DRGA0015472	15	115780256
1477	ALGA0086878	15	115802601
1478	ASGA0070435	15	115819399
1479	MARC0054027	15	115843651
1480	ALGA0086882	15	115859965
1481	ASGA0070440	15	115890608
1482	ASGA0070437	15	115906733
1483	ASGA0070439	15	115944975
1484	ASGA0070443	15	115987500
1485	MARC0034868	15	116018447
1486	ALGA0086892	15	116134508
1487	MARC0047787	15	116159270
1488	DRGA0015483	15	116178967
1489	ASGA0070446	15	116356941
1490	DRGA0015486	15	116438713
1491	ALGA0086901	15	116464183
1492	ALGA0086908	15	116841510
1493	MARC0099288	15	116886110
1494	MARC0031645	15	116898224
1495	ALGA0086921	15	117007360
1496	ALGA0086932	15	117196535
1497	DRGA0015493	15	117564592
1498	MARC0012403	15	117610396
1499	M1GA0020415	15	117844034
1500	ALGA0086957	15	118020177
1501	ASGA0070477	15	118145792
1502	MARC0006012	15	118330131
1503	H3GA0044912	15	118430591
1504	ASGA0070502	15	118443565
1505	H3GA0044906	15	118494150
1506	ALGA0086971	15	118519594
1507	ALGA0110814	15	118772018
1508	ALGA0119267	15	118848463
1509	ALGA0120868	15	118855865
1510	ASGA0070508	15	118933426
1511	MARC0005335	15	118948926
1512	ASGA0070514	15	118976395
1513	ASGA0070510	15	118998748
1514	ALGA0087013	15	119007627
1515	ALGA0087009	15	119022986
1516	MARC0003725	15	119092405
1517	ALGA0087037	15	119113947
1518	MARC0053833	15	119128056
1519	ASGA0070531	15	119141744
1520	MARC0070665	15	119181220
1521	ALGA0087047	15	119229777
1522	ASGA0070548	15	119620644
1523	H3GA0044951	15	119984036
1524	ASGA0070560	15	119995203
1525	ALGA0087078	15	120031328
1526	ASGA0070571	15	120062494
1527	ASGA0070582	15	120083397
1528	ASGA0070586	15	120106066
1529	H3GA0054274	15	120165618
1530	ALGA0087100	15	120177462
1531	MARC0082467	15	120213666
1532	ALGA0087116	15	120286163
1533	ALGA0087118	15	120296577
1534	ASGA0070620	15	120351434
1535	ASGA0102533	15	120405757
1536	H3GA0044992	15	120421892
1537	ALGA0087127	15	120437865
1538	ASGA0070623	15	120478103
1539	DRGA0015508	15	120520780
1540	ASGA0070634	15	120659632
1541	ASGA0070625	15	120696351
1542	MARC0069006	15	120709373
1543	ASGA0092271	15	120852266
1544	MARC0039273	15	120869774
1545	ALGA0117918	15	120911578
1546	ASGA0070646	15	120932996
1547	ALGA0087141	15	120963216
1548	H3GA0045012	15	121026668
1549	ASGA0070665	15	121118185
1550	ASGA0070668	15	121151037
1551	ALGA0087173	15	121299203
1552	ASGA0070682	15	121316249
1553	MARC0009333	15	121364252
1554	M1GA0020457	15	121398466
1555	MARC0008877	15	121456468
1556	ASGA0083683	15	121570012
1557	ALGA0110389	15	121570230
1558	MARC0056787	15	121658388
1559	ALGA0112928	15	121659575
1560	ASGA0083068	15	121761986
1561	ALGA0116091	15	121773061
1562	H3GA0052416	15	121806256
1563	ALGA0123562	15	121820768
1564	MARC0005522	15	121828942
1565	MARC0047188	15	121845538
1566	MARC0027291	15	121872813
1567	ALGA0087524	15	121927668
1568	ASGA0070938	15	121959926
1569	ASGA0070932	15	121984795
1570	MARC0095728	15	122002659
1571	ALGA0087500	15	122018469
1572	MARC0103096	15	122030631
1573	ALGA0087491	15	122052655
1574	H3GA0045145	15	122076948
1575	ASGA0070902	15	122106137
1576	ASGA0070898	15	122117885
1577	ALGA0087467	15	122141733
1578	ALGA0087461	15	122166706
1579	ALGA0087437	15	122263611
1580	MARC0075123	15	122294134
1581	H3GA0045119	15	122331723
1582	DRGA0015545	15	122344262
1583	DRGA0015544	15	122364091
1584	ALGA0087426	15	122385447
1585	ALGA0087425	15	122408881
1586	ASGA0070865	15	122441355
1587	ALGA0087415	15	122463289
1588	ASGA0070859	15	122503503
1589	ASGA0070855	15	122524508
1590	ALGA0087403	15	122578140
1591	ASGA0070852	15	122598272
1592	ASGA0070849	15	122644955
1593	ALGA0087385	15	122682398
1594	ALGA0087381	15	122704300
1595	H3GA0045110	15	122718113
1596	MARC0093603	15	122736701
1597	ALGA0087375	15	122779236
1598	ALGA0087356	15	122895848
1599	ALGA0087350	15	122979514
1600	ASGA0089120	15	123040633
1601	MARC0010057	15	123051624
1602	MARC0114457	15	123052286
1603	DRGA0015530	15	123132577
1604	ALGA0087340	15	123144118
1605	ASGA0070822	15	123171616
1606	H3GA0045104	15	123192133
1607	DRGA0015526	15	123212575
1608	ALGA0087328	15	123241971
1609	ASGA0070813	15	123275093
1610	MARC0070811	15	123293141
1611	MARC0028230	15	123311817
1612	H3GA0045107	15	123324535
1613	ASGA0070811	15	123334142
1614	ALGA0087324	15	123363010
1615	ALGA0087321	15	123392506
1616	ALGA0087317	15	123427030
1617	M1GA0020479	15	123503164
1618	ALGA0087315	15	123521450
1619	H3GA0045092	15	123544452
1620	ALGA0087310	15	123601682
1621	ASGA0070790	15	123617402
1622	ASGA0070788	15	123632778
1623	ALGA0100462	15	123671193
1624	MARC0013047	15	123697985
1625	M1GA0020477	15	123795801
1626	ALGA0087297	15	123851318
1627	MARC0050960	15	123954430
1628	MARC0059033	15	124033618
1629	MARC0004065	15	124095792
1630	ASGA0070779	15	124103554
1631	ASGA0070769	15	124118055
1632	M1GA0020474	15	124151048
1633	ALGA0116740	15	124160510
1634	ALGA0110614	15	124160917
1635	ALGA0108217	15	124162052
1636	ALGA0108464	15	124204975
1637	H3GA0045081	15	124207280
1638	ASGA0070763	15	124276187
1639	ASGA0070754	15	124304294
1640	ALGA0087267	15	124331577
1641	H3GA0045073	15	124347713
1642	ALGA0087238	15	124445784
1643	ASGA0070742	15	124461224
1644	ASGA0070748	15	124490911
1645	H3GA0045063	15	124530698
1646	ASGA0070738	15	124543608
1647	ASGA0070736	15	124566067
1648	ASGA0070734	15	124586432
1649	ASGA0070726	15	124628647
1650	ASGA0070732	15	124661110
1651	H3GA0045046	15	124686575
1652	ALGA0087227	15	124718596
1653	ALGA0110663	15	124733075
1654	ASGA0070725	15	124817682
1655	ALGA0087207	15	124832549
1656	H3GA0045035	15	124858668
1657	ASGA0070712	15	124897653
1658	MARC0013651	15	124917609
1659	ALGA0087194	15	124944260
1660	MARC0009262	15	125050301
1661	MARC0093641	15	125088533
1662	ASGA0070700	15	125139081
1663	ASGA0070698	15	125151510
1664	ALGA0087190	15	125174580
1665	ASGA0070696	15	125185192
1666	ALGA0115095	15	125287604
1667	MARC0013934	15	125294521
1668	ASGA0094496	15	125361688
1669	ASGA0101437	15	125379441
1670	MARC0034977	15	125390455
1671	ASGA0087412	15	125527212
1672	MARC0087541	15	125579220
1673	ALGA0087527	15	125600111
1674	ALGA0108182	15	125602830
1675	ASGA0090643	15	125609614
1676	ALGA0116626	15	125617850
1677	MARC0003947	15	125622336
1678	ASGA0070951	15	125652126
1679	H3GA0045185	15	125803267
1680	H3GA0045192	15	125895556
1681	ASGA0099830	15	126003644
1682	ASGA0101298	15	126013489
1683	ASGA0071003	15	126072246
1684	H3GA0045199	15	126097384
1685	MARC0044190	15	126126786
1686	ASGA0070995	15	126152135
1687	ALGA0087572	15	126332321
1688	ALGA0087581	15	126361972
1689	ASGA0071012	15	126419927
1690	MARC0072259	15	126528235
1691	ALGA0087587	15	126547301
1692	MARC0083382	15	126592447
1693	ASGA0084391	15	126597774
1694	ALGA0087600	15	126783059
1695	ALGA0104968	15	126798625
1696	MARC0061404	15	126808837
1697	H3GA0045213	15	126824875
1698	ALGA0087608	15	126901139
1699	ALGA0111643	15	126925609
1700	H3GA0045215	15	126932649
1701	MARC0011865	15	126971901
1702	MARC0015223	15	126978965
1703	H3GA0045216	15	127003022
1704	DRGA0015563	15	127037221
1705	ALGA0087619	15	127053811
1706	H3GA0045217	15	127069740
1707	DRGA0015567	15	127130511
1708	ASGA0071036	15	127184950
1709	MARC0056021	15	127218229
1710	ASGA0071051	15	127285037
1711	ASGA0071055	15	127369647
1712	ALGA0087655	15	127391410
1713	H3GA0045226	15	127460699
1714	ASGA0095820	15	127564512
1715	ALGA0107321	15	127610264
1716	ALGA0087665	15	127621838
1717	ALGA0087667	15	127643065
1718	ASGA0071066	15	127680073
1719	ASGA0071068	15	127708765
1720	ASGA0071087	15	128022387
1721	ASGA0090255	15	128281740
1722	MARC0087583	15	128318515
1723	ASGA0091187	15	128346116
1724	MARC0024250	15	128364437
1725	ALGA0108485	15	128375043
1726	MARC0064410	15	128402370
1727	ASGA0085850	15	128436553
1728	ASGA0102152	15	128442316
1729	ASGA0089162	15	128461043
1730	M1GA0026202	15	128487035
1731	MARC0110126	15	128490429
1732	H3GA0056110	15	128496447
1733	ALGA0087750	15	128609166
1734	ASGA0071133	15	128634644
1735	ASGA0071140	15	128655704
1736	ASGA0071144	15	128675879
1737	ALGA0115066	15	128694565
1738	ALGA0087783	15	128700470
1739	ALGA0115865	15	128706822
1740	ASGA0071160	15	128729028
1741	ASGA0071208	15	129002403
1742	MARC0112236	15	129016990
1743	ALGA0087827	15	129047991
1744	MARC0023852	15	129060474
1745	ASGA0071198	15	129102037
1746	ALGA0087841	15	129115272
1747	MARC0049303	15	129143927
1748	ASGA0071205	15	129163734
1749	ALGA0087866	15	129169436
1750	ASGA0071221	15	129207073
1751	ASGA0071222	15	129226221
1752	ASGA0071211	15	129244932
1753	M1GA0020516	15	129257577
1754	H3GA0045300	15	129306367
1755	ASGA0071226	15	129323306
1756	DRGA0015607	15	129337152
1757	ALGA0087869	15	129353284
1758	ASGA0071235	15	129403893
1759	ASGA0071236	15	129436961
1760	ASGA0071237	15	129459178
1761	ALGA0087901	15	129751572
1762	MARC0067267	15	129781108
1763	ASGA0071241	15	129793058
1764	ASGA0092912	15	129971003
1765	ASGA0091472	15	130020573
1766	MARC0002870	15	130055773
1767	MARC0090673	15	130082478
1768	ASGA0097592	15	130098400
1769	MARC0113316	15	130149254
1770	ALGA0087923	15	130185841
1771	ALGA0087937	15	130200198
1772	ALGA0087932	15	130220567
1773	MARC0092066	15	130289993
1774	MARC0084778	15	130323902
1775	ALGA0087956	15	130356053
1776	ALGA0087965	15	130386045
1777	ASGA0071297	15	130407649
1778	H3GA0045325	15	130423916
1779	ALGA0087975	15	130435490
1780	ASGA0071304	15	130450029
1781	ALGA0087977	15	130463362
1782	ALGA0108974	15	130501831
1783	ASGA0090660	15	130504114
1784	ALGA0117513	15	130515044
1785	ALGA0110221	15	130541362
1786	ASGA0100297	15	130568643
1787	ALGA0112269	15	130611635
1788	ALGA0105161	15	130622947
1789	MARC0016711	15	130659798
1790	ASGA0101226	15	130676690
1791	ASGA0100065	15	130696827
1792	MARC0013242	15	130744665
1793	ALGA0123307	15	130757592
1794	H3GA0053721	15	130788675
1795	MARC0018596	15	130792972
1796	MARC0015131	15	130816274
1797	ASGA0103457	15	130839911
1798	ASGA0095246	15	130905158
1799	MARC0035237	15	130920052
1800	H3GA0045336	15	130961823
1801	ASGA0071316	15	130986118
1802	H3GA0045331	15	131025468
1803	MARC0074589	15	131039525
1804	ASGA0071340	15	131105944
1805	H3GA0045356	15	131162990
1806	M1GA0020535	15	131178384
1807	ALGA0088010	15	131198959
1808	MARC0086651	15	131230157
1809	ALGA0088014	15	131261928
1810	ALGA0088016	15	131283823
1811	DRGA0015628	15	131307991
1812	ALGA0088017	15	131325557
1813	H3GA0045367	15	131337691
1814	H3GA0045368	15	131412615
1815	ALGA0088021	15	131424423
1816	MARC0030095	15	131477473
1817	ALGA0088031	15	131517298
1818	ASGA0071368	15	131531613
1819	ALGA0088040	15	131582702
1820	ALGA0088043	15	131605148
1821	ASGA0071383	15	131638959
1822	ALGA0088051	15	131675825
1823	MARC0050999	15	131732080
1824	ALGA0088053	15	131761218
1825	MARC0001595	15	131892666
1826	H3GA0045396	15	131959310
1827	ALGA0109369	15	132087485
1828	ASGA0071418	15	132096607
1829	M1GA0020563	15	132204176
1830	H3GA0045422	15	132216007
1831	M1GA0020561	15	132241804
1832	ASGA0071400	15	132265944
1833	ASGA0102843	15	132285167
1834	H3GA0053491	15	132364676
1835	ASGA0106268	15	132371993
1836	MARC0045727	15	132442078
1837	H3GA0053443	15	132443172
1838	ASGA0092005	15	132457326
1839	M1GA0020579	15	132510232
1840	MARC0092224	15	132537856
1841	MARC0013988	15	132589115
1842	ALGA0031058	15	132647136
1843	ALGA0105898	15	132689489
1844	ASGA0089547	15	132698352
1845	ALGA0123629	15	132702538
1846	MARC0040357	15	132708475
1847	ASGA0084747	15	132754065
1848	MARC0084240	15	132762768
1849	H3GA0045478	15	132814310
1850	ASGA0071444	15	132830851
1851	ALGA0088126	15	132878349
1852	ASGA0071435	15	132913492
1853	H3GA0045481	15	133028146
1854	M1GA0020619	15	133093324
1855	ASGA0071475	15	133112985
1856	ALGA0088153	15	133135495
1857	MARC0030177	15	133186943
1858	M1GA0020624	15	133198358
1859	ASGA0071489	15	133233227
1860	MARC0101128	15	133266465
1861	ASGA0071500	15	133335624
1862	ALGA0088170	15	133344283
1863	MARC0104562	15	133437899
1864	ALGA0115203	15	133460275
1865	ASGA0083076	15	133461343
1866	M1GA0024265	15	133558420
1867	MARC0060303	15	133663832
1868	ALGA0088176	15	133702541
1869	ALGA0088181	15	133769469
1870	ALGA0088203	15	133852542
1871	ALGA0088207	15	133894566
1872	ASGA0071554	15	134153796
1873	MARC0055634	15	134220305
1874	ALGA0088228	15	134249298
1875	ASGA0071569	15	134287954
1876	ASGA0091908	15	134307672
1877	ALGA0122727	15	134321401
1878	ALGA0088237	15	134332454
1879	ALGA0088232	15	134411010
1880	M1GA0027113	15	134471554
1881	ALGA0088274	15	134638518
1882	ASGA0071618	15	134664486
1883	ASGA0101329	15	134706527
1884	ALGA0110207	15	134722621
1885	ALGA0112740	15	134735615
1886	ASGA0098119	15	134745811
1887	ALGA0105468	15	134748950
1888	ALGA0108768	15	134763840
1889	ALGA0119312	15	134782929
1890	ALGA0106798	15	134817758
1891	ASGA0082864	15	134894583
1892	ALGA0114667	15	134904190
1893	ASGA0095426	15	134931205
1894	ASGA0099779	15	134942803
1895	MARC0093418	15	134954924
1896	MARC0057134	15	135240901
1897	ALGA0103427	15	135309026
1898	ALGA0113129	15	135350586
1899	MARC0024500	15	135356408
1900	ALGA0102813	15	135502998
1901	ALGA0111484	15	135516037
1902	ASGA0094233	15	135583793
1903	ASGA0103093	15	135595766
1904	H3GA0054422	15	135627733
1905	H3GA0055520	15	135630321
1906	M1GA0024089	15	135632508
1907	ASGA0096230	15	135634112
1908	MARC0049846	15	135641396
1909	ALGA0104198	15	135712662
1910	ASGA0082556	15	135729701
1911	ALGA0103368	15	135738984
1912	H3GA0055923	15	135749785
1913	ALGA0120790	15	135789471
1914	MARC0011387	15	135800443
1915	ALGA0117790	15	135811334
1916	MARC0005412	15	135863286
1917	H3GA0053961	15	135863606
1918	ALGA0107900	15	135871164
1919	ALGA0119371	15	135933415
1920	DRGA0015653	15	135986157
1921	DRGA0015652	15	136012869
1922	ASGA0071624	15	136073391
1923	H3GA0045612	15	136112947
1924	ALGA0088302	15	136149781
1925	ALGA0088314	15	136192803
1926	DRGA0015662	15	136252235
1927	MARC0018135	15	136336958
1928	MARC0018456	15	136338047
1929	M1GA0024791	15	136385247
1930	ASGA0083525	15	136411048
1931	H3GA0054958	15	136421879
1932	MARC0002960	15	136460481
1933	ASGA0096138	15	136487156
1934	H3GA0045644	15	136664628
1935	ALGA0088332	15	136687480
1936	ALGA0088337	15	136712101
1937	MARC0035213	15	136752035
1938	ALGA0088352	15	136767415
1939	ALGA0088358	15	136791232
1940	MARC0031294	15	136811675
1941	H3GA0045663	15	136853482
1942	ALGA0088373	15	136874214
1943	ALGA0088377	15	136899120
1944	M1GA0020746	15	136943779
1945	ASGA0071729	15	137073680
1946	ASGA0090026	15	137107279
1947	MARC0030325	15	137117279
1948	H3GA0056033	15	137124811
1949	ALGA0123500	15	137137635
1950	ALGA0115788	15	137148477
1951	ALGA0111996	15	137176575
1952	ALGA0122953	15	137184035
1953	ALGA0105290	15	137218926
1954	ASGA0084070	15	137221136
1955	H3GA0054377	15	137244449
1956	MARC0057052	15	137341801
1957	H3GA0045676	15	137417592
1958	ASGA0071761	15	137476952
1959	M1GA0020782	15	137509139
1960	H3GA0045698	15	137521034
1961	MARC0036536	15	137538236
1962	ASGA0071753	15	137559120
1963	MARC0043024	15	137605964
1964	H3GA0056358	15	137612596
1965	MARC0031637	15	137615085
1966	MARC0112924	15	137799425
1967	ASGA0071782	15	137824189
1968	H3GA0052562	15	137830652
1969	M1GA0020786	15	137845523
1970	ASGA0071786	15	137874383
1971	M1GA0020805	15	137903104
1972	MARC0022007	15	137932641
1973	ASGA0071775	15	138004767
1974	MARC0014850	15	138022112
1975	H3GA0052647	15	138053433
1976	MARC0084699	15	138068032
1977	ALGA0106721	15	138107577
1978	ALGA0112129	15	138172398
1979	ASGA0094465	15	138175880
1980	MARC0090319	15	138350353
1981	MARC0028003	15	138398251
1982	ASGA0088191	15	138466065
1983	ALGA0107893	15	138796942
1984	ALGA0115494	15	138864722
1985	MARC0049973	15	138890301
1986	ASGA0103790	15	138931641
1987	ASGA0089490	15	138939173
1988	ASGA0084438	15	138961466
1989	M1GA0027067	15	139028777
1990	ASGA0097473	15	139036062
1991	MARC0033895	15	139052193
1992	ALGA0118478	15	139088858
1993	ASGA0101536	15	139252671
1994	M1GA0024328	15	139288184
1995	ALGA0102768	15	139404231
1996	ASGA0088487	15	139416415
1997	M1GA0024745	15	139457296
1998	ASGA0102326	15	140287996
1999	M1GA0026398	15	140295992
[truncated: 3 more rows]
