# Supplementary material for: Balancing selection at a premature stop mutation in the myostatin gene underlies a recessive leg weakness syndrome in pigs
Source: PLoS Genet. 2019 Jan 30;15(1):e1007759. doi: 10.1371/journal.pgen.1007759 (PMC6370237; doi:10.1371/journal.pgen.1007759)
Supplement: S4 Table — Variants are considered consistent if they are: 1) homozygous for the same allele in all the affected piglets (allowing one heterozygote); 2) heterozygous in parents of affected piglets (i.e. putative carriers, allowing one homozygous for the reference allele); 3) homozygous for the alternative allele (i.e. the one not observed in the affected offspring) in the control (unaffected) animals. (XLSX) [file pgen.1007759.s005.xlsx]

## Sheet: data-figure
Chromosome	SNP position	Reference allele	Alternative allele	SNP annotation	Gene annotation	Gene symbol
15	86773226	G	GA	Intergenic		NA
15	87341308	T	C	Intron variant	ITPR interacting domain containing 2	ITPRID2
15	87352531	G	GGCTGGCTTCCTTACAAGATTACA	Intron variant	ITPR interacting domain containing 2	ITPRID2
15	87684526	AACACATGATAT	A	Intron variant	Phosphodiesterase 1A	PDE1A
15	87741383	A	T	Intron variant	Phosphodiesterase 1A	PDE1A
15	87741384	A	G	Intron variant	Phosphodiesterase 1A	PDE1A
15	87741389	A	G	Intron variant	Phosphodiesterase 1A	PDE1A
15	87742161	A	ACGCG	Intron variant	Phosphodiesterase 1A	PDE1A
15	87742173	A	G	Intron variant	Phosphodiesterase 1A	PDE1A
15	87887215	T	G	Intergenic
15	87901901	A	G	Intergenic
15	87975070	A	C	Intergenic
15	88231223	G	GT	Intron variant	DnaJ homolog subfamily C member 10	DNAJC10
15	88502372	A	ATAAAGCAAT	Intron variant	Nck-associated protein 1	NCKAP1
15	89372138	C	CCAAAAATTGAGGTAGA	Intergenic
15	90270234	T	A	Intergenic
15	90303363	T	C	Intergenic
15	90427366	T	C	Intergenic
15	90449816	C	T	Intergenic
15	90497915	A	G	Intergenic
15	90512597	TTTTGTTTG	TTTTG	Intergenic
15	90545155	T	C	Intergenic
15	90579290	T	C	Intergenic
15	90601672	A	G	Intergenic
15	90601673	A	C	Intergenic
15	90683970	TA	TAA	Intergenic
15	90742938	C	T	Intergenic
15	90884567	T	C	Intergenic
15	91018110	A	G	Intergenic
15	91021364	A	G	Intergenic
15	91374647	T	C	Intergenic
15	91557527	A	G	Intergenic
15	91596908	T	C	Intergenic
15	91617092	CT	C	Intron variant	Integrin alpha-V	ITGAV
15	91715663	T	C	Pseudogene exon
15	91856935	A	T	Intron variant	E3 ubiquitin-protein ligase ZSWIM2	ZSWIM2
15	91897712	A	G	Intergenic
15	92352551	G	A	Intron variant	Tissue factor pathway inhibitor	TFPI
15	92419030	A	C	Intergenic
15	92620888	T	C	Intergenic
15	92771819	A	G	Intergenic
15	92818587	A	G	Intergenic
15	93045055	C	T	Intron variant	GULP PTB domain containing engulfment adaptor 1	GULP1
15	94580302	C	T	Intergenic
15	94623834	A	C	Stop gained	Myostatin	MSTN
15	94859934	C	G	Intron variant	3-Hydroxyisobutyryl-CoA Hydrolase	HIBCH
15	95299352	A	G	Intron variant	Nuclear envelope integral membrane protein 2	NEMP2
15	95638685	A	G	Intron variant	Signal transducer and activator of transcription 1	STAT1
15	95673251	C	T	Intron variant	Signal transducer and activator of transcription 4	STAT4
15	95898703	C	T	Intron variant	Myosin 1B	MYO1B
